# Supplementary material for: Synthesis, crystal structure and Hirshfeld surface analysis of 2-oxo-N-(pyridin-4-yl)-2H-chromene-3-carboxamide
Source: Acta Crystallogr E Crystallogr Commun. 2026 Apr 29;82(Pt 5):516–20. doi: 10.1107/S2056989026003798 (PMC13148201; doi:10.1107/S2056989026003798)
Supplement: Supplementary file 1 [file e-82-00516-sup1.cif]

##############################################################################
#                                                                            #
# This CIF contains the data in a paper accepted for publication in          #
# Acta Crystallographica Section E. It conforms to the requirements of       #
# Notes for Authors for Acta Crystallographica Section E, and has been       #
# peer reviewed under the auspices of the IUCr Commission on Journals.       #
#                                                                            #
# Full details of the Crystallographic Information File format               #
# are given in the paper "The Crystallographic Information File (CIF):       #
# a New Standard Archive File for Crystallography" by S. R. Hall, F. H.      #
# Allen and I. D. Brown [Acta Cryst. (1991), A47, 655-685].                  #
#                                                                            #
# The current version of the core CIF dictionary is obtainable from          #
# ftp://ftp.iucr.org/pub/cif_core.dic.                                       #
#                                                                            #
# Software is freely available for graphical display of the structure(s)     #
# in this CIF. For information consult the CIF software page                 #
# http://www.iucr.org/resources/cif/software.                                #
#                                                                            #
# This file may be used for bona fide research purposes within the           #
# scientific community so long as proper attribution is given to the journal # 
# article from which it was obtained.                                        #
#                                                                            #
##############################################################################
data_I
_audit_creation_method     'SHELXL-2019/3'
_journal_date_recd_electronic     2026-04-07
_journal_date_accepted     2026-04-10
_journal_name_full     'Acta Crystallographica, Section E'
_journal_year     2026
_journal_volume     82
_journal_issue      1
_journal_page_first     0
_journal_page_last     0
_journal_paper_category     GO
_journal_paper_doi     10.1107/S2056989026003798
_journal_coeditor_code     VM2329
_publ_contact_author_name     'B.S. Palakshamurthy'
_publ_contact_author_address
;
Department of PG Studies and Research in Physics, Albert Einstein Block, UCS,
Tumkur University, Tumkur, Karnataka-572103, .
India
;
_publ_contact_author_email     'palaksha.bspm@gmail.com'
_publ_contact_author_fax     ?
_publ_contact_author_phone     ?
_publ_section_title
;
Synthesis, crystal structure and Hirshfeld surface analysis of
2-oxo-<i>N</i>-(pyridin-4-yl)-2<i>H</i>-chromene-3-carboxamide
;
_publ_section_title_footnote     .
loop_
    _publ_author_name
    _publ_author_footnote
    _publ_author_address
    'Sunithakumari, M.' .
;
Department of Physics, Yuvaraja's College, University of Mysore,
Mysore-570005, Karnataka,
India
;
    'Harish Kumar, M.' .
;
Department of Physics, Yuvaraja's College, University of Mysore,
Mysore-570005, Karnataka,
India
;
    'Devarajegowda, H. C.' .
;
Department of Physics, Yuvaraja's College, University of Mysore,
Mysore-570005, Karnataka,
India
;
    'Gagan, M. U.' .
;
Department of Biotechnology, U.C.S, Tumkur University, Tumkur, Karnataka-572103,
India
;
    'Dwarakanath, V.' .
;
Department of Biotechnology, U.C.S, Tumkur University, Tumkur, Karnataka-572103,
India
;
    'Palakshamurthy, B. S.' .
;
Department of PG Studies and Research in Physics, Albert Einstein Block, UCS,
Tumkur University, Tumkur, Karnataka-572103,
India
;
_publ_section_synopsis
;
In the crystal of the title compound, the molecules are linked <i>via</i>
C---H...O hydrogen bonds, giving rise to centrosymmetric inversion dimers. On
one side of the molecule, C---H...O interactions generate
<i>R</i>^2^~2~(16)ring motifs, while on the opposite side, C---H...O hydrogen
bonds form <i>R</i>^2^~2~(14) ring motifs.
;
_chemical_name_systematic
;
2-Oxo-<i>N</i>-(pyridin-4-yl)-2<i>H</i>-chromene-3-carboxamide
;
_chemical_name_common     ?
_chemical_formula_moiety     'C15 H10 N2 O3'
_chemical_formula_sum     'C15 H10 N2 O3'
_chemical_formula_iupac     'C15 H10 N2 O3'
_chemical_formula_weight     266.25
_chemical_melting_point     410
_symmetry_space_group_name_hall     '-P 1'
_space_group_crystal_system     triclinic
_space_group_name_H-M_alt     'P -1'
_space_group_name_Hall     '-P 1'
loop_
    _space_group_symop_operation_xyz
    'x, y, z'
    '-x, -y, -z'
_cell_length_a     5.731(2)
_cell_length_b     7.668(3)
_cell_length_c     13.911(5)
_cell_angle_alpha     103.199(14)
_cell_angle_beta     93.059(11)
_cell_angle_gamma     94.332(10)
_cell_volume     591.8(4)
_cell_formula_units_Z     2
_cell_measurement_reflns_used     2253
_cell_measurement_theta_min     0.2
_cell_measurement_theta_max     29.0
_cell_measurement_temperature     299(2)
_exptl_crystal_description     Prism
_exptl_crystal_colour     colourless
_exptl_crystal_size_max     0.320
_exptl_crystal_size_mid     0.270
_exptl_crystal_size_min     0.240
_exptl_crystal_density_diffrn     1.494
_exptl_crystal_density_meas     ?
_exptl_crystal_density_method     ?
_exptl_crystal_F_000     276
_exptl_absorpt_coefficient_mu     0.107
_exptl_absorpt_correction_type     multi-scan
_exptl_absorpt_process_details
;
(SADABS; Krause <i>et al.</i>,  2015)
;
_exptl_absorpt_correction_T_min     0.964
_exptl_absorpt_correction_T_max     0.973
_diffrn_ambient_temperature     299(2)
_diffrn_source     'fine-focus sealed tube'
_diffrn_radiation_type     MoK\a
_diffrn_radiation_wavelength     0.71073
_diffrn_radiation_monochromator     Graphite
_diffrn_measurement_device_type     'Bruker SMART APEXII CCD'
_diffrn_measurement_method     '\f and \W scans'
_diffrn_detector_area_resol_mean     1.7
_diffrn_reflns_number     8155
_diffrn_reflns_av_R_equivalents     0.0338
_diffrn_reflns_av_unetI/netI     0.0441
_diffrn_reflns_theta_min     2.740
_diffrn_reflns_theta_max     29.690
_diffrn_reflns_theta_full     25.242
_diffrn_measured_fraction_theta_max     0.950
_diffrn_measured_fraction_theta_full     0.977
_diffrn_reflns_limit_h_min     -7
_diffrn_reflns_limit_h_max     7
_diffrn_reflns_limit_k_min     -10
_diffrn_reflns_limit_k_max     8
_diffrn_reflns_limit_l_min     -19
_diffrn_reflns_limit_l_max     19
_refine_special_details     ?
_reflns_number_total     3181
_reflns_number_gt     2263
_reflns_threshold_expression     'I > 2\s(I)'
_refine_ls_structure_factor_coef     Fsqd
_refine_ls_matrix_type     full
_refine_ls_R_factor_all     0.0984
_refine_ls_R_factor_gt     0.0708
_refine_ls_wR_factor_gt     0.1680
_refine_ls_wR_factor_ref     0.1844
_refine_ls_goodness_of_fit_ref     1.022
_refine_ls_restrained_S_all     1.022
_refine_ls_number_reflns     3181
_refine_ls_number_parameters     181
_refine_ls_number_restraints     0
_refine_ls_number_constraints     0
_refine_ls_hydrogen_treatment     constr
_refine_ls_weighting_scheme     calc
_refine_ls_weighting_details
              'w=1/[\s^2^(Fo^2^)+(0.0775P)^2^+0.3022P] where P=(Fo^2^+2Fc^2^)/3'
_atom_sites_solution_hydrogens     geom
_atom_sites_solution_primary     direct
_atom_sites_solution_secondary     difmap
_refine_ls_shift/su_max     0.000
_refine_ls_shift/su_mean     0.000
_refine_diff_density_max     0.349
_refine_diff_density_min     -0.219
_refine_ls_extinction_method     none
_refine_ls_extinction_coef     .
loop_
    _atom_type_symbol
    _atom_type_description
    _atom_type_scat_dispersion_real
    _atom_type_scat_dispersion_imag
    _atom_type_scat_source
    'C' 'C' 0.0033 0.0016
                         'International Tables Vol C Tables 4.2.6.8 and 6.1.1.4'
    'H' 'H' 0.0000 0.0000
                         'International Tables Vol C Tables 4.2.6.8 and 6.1.1.4'
    'N' 'N' 0.0061 0.0033
                         'International Tables Vol C Tables 4.2.6.8 and 6.1.1.4'
    'O' 'O' 0.0106 0.0060
                         'International Tables Vol C Tables 4.2.6.8 and 6.1.1.4'
_computing_data_collection
;
APEX2 and SAINT (Bruker, 2017)
;
_computing_cell_refinement
;
SAINT (Bruker, 2017)
;
_computing_data_reduction
;
SAINT (Bruker, 2017)
;
_computing_structure_solution
;
<i>SHELXT2018/3</i> (Sheldrick, 2015a)
;
_computing_structure_refinement
;
<i>SHELXL2019/3</i> (Sheldrick, 2015b)
;
_computing_molecular_graphics
;
Mercury (Macrae <i>et al.</i>,  2020)
;
_computing_publication_material
;
publCIF (Westrip, 2010)
;
loop_
    _atom_site_type_symbol
    _atom_site_label
    _atom_site_fract_x
    _atom_site_fract_y
    _atom_site_fract_z
    _atom_site_U_iso_or_equiv
    _atom_site_adp_type
    _atom_site_calc_flag
    _atom_site_occupancy
    _atom_site_disorder_assembly
    _atom_site_disorder_group
    O O1 0.6621(2) 0.66045(19) 0.30075(10) 0.0408(4) Uani d 1 . .
    N N1 0.5999(3) 0.8748(2) 0.60639(12) 0.0391(4) Uani d 1 . .
    H H1 0.709158 0.903908 0.571403 0.047 Uiso calc 1 . .
    C C1 0.6267(3) 0.9567(2) 0.70744(14) 0.0343(4) Uani d 1 . .
    O O2 0.2543(3) 0.7009(2) 0.59463(11) 0.0530(5) Uani d 1 . .
    C C2 0.8347(4) 1.0609(3) 0.74418(16) 0.0429(5) Uani d 1 . .
    H H2 0.951919 1.076508 0.702375 0.051 Uiso calc 1 . .
    O O3 0.8239(3) 0.8350(2) 0.43803(12) 0.0546(5) Uani d 1 . .
    C C3 0.8642(4) 1.1408(3) 0.84403(17) 0.0489(6) Uani d 1 . .
    H H3 1.003647 1.211559 0.867377 0.059 Uiso calc 1 . .
    N N2 0.7074(4) 1.1241(3) 0.90939(14) 0.0500(5) Uani d 1 . .
    C C5 0.5084(4) 1.0255(3) 0.87212(16) 0.0463(5) Uani d 1 . .
    H H5 0.394600 1.012612 0.915832 0.056 Uiso calc 1 . .
    C C6 0.4575(4) 0.9411(3) 0.77383(15) 0.0407(5) Uani d 1 . .
    H H6 0.313624 0.875356 0.752407 0.049 Uiso calc 1 . .
    C C7 0.4221(3) 0.7544(3) 0.55616(15) 0.0368(4) Uani d 1 . .
    C C8 0.4456(3) 0.6886(3) 0.44736(14) 0.0339(4) Uani d 1 . .
    C C9 0.2666(3) 0.5796(3) 0.39258(14) 0.0357(4) Uani d 1 . .
    H H9 0.133815 0.550586 0.423391 0.043 Uiso calc 1 . .
    C C10 0.2754(3) 0.5076(3) 0.28884(14) 0.0343(4) Uani d 1 . .
    C C11 0.4783(3) 0.5494(3) 0.24507(14) 0.0354(4) Uani d 1 . .
    C C12 0.6545(4) 0.7357(3) 0.39968(14) 0.0374(4) Uani d 1 . .
    C C13 0.0925(4) 0.3980(3) 0.22872(16) 0.0430(5) Uani d 1 . .
    H H13 -0.045401 0.368823 0.256137 0.052 Uiso calc 1 . .
    C C14 0.1153(4) 0.3332(3) 0.12939(16) 0.0471(5) Uani d 1 . .
    H H14 -0.007513 0.261687 0.089546 0.056 Uiso calc 1 . .
    C C15 0.3218(4) 0.3747(3) 0.08887(16) 0.0486(6) Uani d 1 . .
    H H15 0.337020 0.328822 0.021821 0.058 Uiso calc 1 . .
    C C16 0.5058(4) 0.4830(3) 0.14592(15) 0.0443(5) Uani d 1 . .
    H H16 0.644142 0.510211 0.118265 0.053 Uiso calc 1 . .
loop_
    _atom_site_aniso_label
    _atom_site_aniso_U_11
    _atom_site_aniso_U_22
    _atom_site_aniso_U_33
    _atom_site_aniso_U_12
    _atom_site_aniso_U_13
    _atom_site_aniso_U_23
    O1 0.0374(8) 0.0506(9) 0.0319(7) -0.0050(6) 0.0080(6) 0.0060(6)
    N1 0.0397(9) 0.0443(10) 0.0312(8) -0.0038(7) 0.0077(7) 0.0060(7)
    C1 0.0399(10) 0.0314(9) 0.0316(9) 0.0028(8) 0.0029(8) 0.0071(7)
    O2 0.0484(9) 0.0697(11) 0.0352(8) -0.0153(8) 0.0113(7) 0.0051(7)
    C2 0.0406(11) 0.0458(12) 0.0414(11) -0.0025(9) 0.0062(9) 0.0099(9)
    O3 0.0417(9) 0.0716(11) 0.0425(9) -0.0166(8) 0.0091(7) 0.0029(8)
    C3 0.0470(12) 0.0492(13) 0.0440(12) -0.0108(10) -0.0022(10) 0.0034(10)
    N2 0.0584(12) 0.0505(11) 0.0364(10) -0.0014(9) 0.0012(8) 0.0026(8)
    C5 0.0511(13) 0.0494(12) 0.0361(11) 0.0007(10) 0.0094(9) 0.0051(9)
    C6 0.0395(11) 0.0416(11) 0.0371(11) -0.0039(8) 0.0042(8) 0.0035(8)
    C7 0.0386(10) 0.0386(10) 0.0326(10) 0.0012(8) 0.0043(8) 0.0073(8)
    C8 0.0344(10) 0.0371(10) 0.0306(9) 0.0011(8) 0.0053(7) 0.0088(7)
    C9 0.0353(10) 0.0386(10) 0.0337(10) 0.0011(8) 0.0059(8) 0.0093(8)
    C10 0.0372(10) 0.0338(10) 0.0313(10) 0.0033(8) 0.0031(8) 0.0065(7)
    C11 0.0384(10) 0.0342(10) 0.0339(10) 0.0025(8) 0.0044(8) 0.0084(8)
    C12 0.0395(10) 0.0386(10) 0.0334(10) 0.0006(8) 0.0056(8) 0.0073(8)
    C13 0.0411(11) 0.0443(12) 0.0412(12) -0.0013(9) 0.0039(9) 0.0062(9)
    C14 0.0520(13) 0.0454(12) 0.0389(11) -0.0011(10) -0.0027(10) 0.0028(9)
    C15 0.0678(15) 0.0482(13) 0.0284(10) 0.0098(11) 0.0049(10) 0.0045(9)
    C16 0.0479(12) 0.0509(13) 0.0356(11) 0.0037(10) 0.0118(9) 0.0116(9)
_geom_special_details
;
 All esds (except the esd in the dihedral angle between two l.s. planes)
 are estimated using the full covariance matrix.  The cell esds are taken
 into account individually in the estimation of esds in distances, angles
 and torsion angles; correlations between esds in cell parameters are only
 used when they are defined by crystal symmetry.  An approximate (isotropic)
 treatment of cell esds is used for estimating esds involving l.s. planes.
;
loop_
    _geom_bond_atom_site_label_1
    _geom_bond_atom_site_label_2
    _geom_bond_site_symmetry_2
    _geom_bond_distance
    _geom_bond_publ_flag
    O1 C12 . 1.370(2) ?
    O1 C11 . 1.382(2) ?
    N1 C7 . 1.366(3) ?
    N1 C1 . 1.398(2) ?
    N1 H1 . 0.8600 ?
    C1 C2 . 1.388(3) ?
    C1 C6 . 1.391(3) ?
    O2 O2 1 0.000(5) ?
    O2 O2 1 0.000(5) ?
    O2 C7 . 1.215(2) ?
    C2 C3 . 1.380(3) ?
    C2 H2 . 0.9300 ?
    O3 O3 1 0.000(5) ?
    O3 C12 . 1.206(2) ?
    C3 N2 . 1.332(3) ?
    C3 H3 . 0.9300 ?
    N2 C5 . 1.330(3) ?
    C5 C6 . 1.378(3) ?
    C5 H5 . 0.9300 ?
    C6 H6 . 0.9300 ?
    C7 C8 . 1.499(3) ?
    C8 C9 . 1.352(3) ?
    C8 C12 . 1.461(3) ?
    C9 C10 . 1.428(3) ?
    C9 H9 . 0.9300 ?
    C10 C11 . 1.391(3) ?
    C10 C13 . 1.399(3) ?
    C11 C16 . 1.379(3) ?
    C13 C14 . 1.374(3) ?
    C13 H13 . 0.9300 ?
    C14 C15 . 1.384(3) ?
    C14 H14 . 0.9300 ?
    C15 C16 . 1.381(3) ?
    C15 H15 . 0.9300 ?
    C16 H16 . 0.9300 ?
loop_
    _geom_angle_atom_site_label_1
    _geom_angle_atom_site_label_2
    _geom_angle_atom_site_label_3
    _geom_angle_site_symmetry_1
    _geom_angle_site_symmetry_3
    _geom_angle
    _geom_angle_publ_flag
    C12 O1 C11 . . 122.70(15) ?
    C7 N1 C1 . . 128.19(17) ?
    C7 N1 H1 . . 115.9 ?
    C1 N1 H1 . . 115.9 ?
    C2 C1 C6 . . 117.69(18) ?
    C2 C1 N1 . . 118.11(18) ?
    C6 C1 N1 . . 124.20(18) ?
    C3 C2 C1 . . 118.6(2) ?
    C3 C2 H2 . . 120.7 ?
    C1 C2 H2 . . 120.7 ?
    N2 C3 C2 . . 124.8(2) ?
    N2 C3 H3 . . 117.6 ?
    C2 C3 H3 . . 117.6 ?
    C5 N2 C3 . . 115.42(19) ?
    N2 C5 C6 . . 125.1(2) ?
    N2 C5 H5 . . 117.4 ?
    C6 C5 H5 . . 117.4 ?
    C5 C6 C1 . . 118.3(2) ?
    C5 C6 H6 . . 120.8 ?
    C1 C6 H6 . . 120.8 ?
    O2 C7 N1 1 . 123.95(19) ?
    O2 C7 N1 1 . 123.95(19) ?
    O2 C7 N1 . . 123.95(19) ?
    O2 C7 C8 1 . 120.60(18) ?
    O2 C7 C8 1 . 120.60(18) ?
    O2 C7 C8 . . 120.60(18) ?
    N1 C7 C8 . . 115.45(16) ?
    C9 C8 C12 . . 119.50(18) ?
    C9 C8 C7 . . 118.04(17) ?
    C12 C8 C7 . . 122.45(17) ?
    C8 C9 C10 . . 121.95(18) ?
    C8 C9 H9 . . 119.0 ?
    C10 C9 H9 . . 119.0 ?
    C11 C10 C13 . . 118.14(18) ?
    C11 C10 C9 . . 117.87(18) ?
    C13 C10 C9 . . 123.99(18) ?
    C16 C11 O1 . . 117.38(17) ?
    C16 C11 C10 . . 122.19(19) ?
    O1 C11 C10 . . 120.43(17) ?
    O3 C12 O1 1 . 115.52(17) ?
    O3 C12 O1 . . 115.52(17) ?
    O3 C12 C8 1 . 127.00(19) ?
    O3 C12 C8 . . 127.00(19) ?
    O1 C12 C8 . . 117.48(17) ?
    C14 C13 C10 . . 120.4(2) ?
    C14 C13 H13 . . 119.8 ?
    C10 C13 H13 . . 119.8 ?
    C13 C14 C15 . . 119.8(2) ?
    C13 C14 H14 . . 120.1 ?
    C15 C14 H14 . . 120.1 ?
    C16 C15 C14 . . 121.4(2) ?
    C16 C15 H15 . . 119.3 ?
    C14 C15 H15 . . 119.3 ?
    C11 C16 C15 . . 118.08(19) ?
    C11 C16 H16 . . 121.0 ?
    C15 C16 H16 . . 121.0 ?
loop_
    _geom_torsion_atom_site_label_1
    _geom_torsion_atom_site_label_2
    _geom_torsion_atom_site_label_3
    _geom_torsion_atom_site_label_4
    _geom_torsion_site_symmetry_1
    _geom_torsion_site_symmetry_2
    _geom_torsion_site_symmetry_3
    _geom_torsion_site_symmetry_4
    _geom_torsion
    _geom_torsion_publ_flag
    C7 N1 C1 C2 . . . . 173.33(19) ?
    C7 N1 C1 C6 . . . . -6.9(3) ?
    C6 C1 C2 C3 . . . . 0.9(3) ?
    N1 C1 C2 C3 . . . . -179.3(2) ?
    C1 C2 C3 N2 . . . . 0.8(4) ?
    C2 C3 N2 C5 . . . . -1.7(4) ?
    C3 N2 C5 C6 . . . . 0.8(4) ?
    N2 C5 C6 C1 . . . . 0.9(4) ?
    C2 C1 C6 C5 . . . . -1.7(3) ?
    N1 C1 C6 C5 . . . . 178.55(19) ?
    C1 N1 C7 O2 . . . 1 0.6(3) ?
    C1 N1 C7 O2 . . . 1 0.6(3) ?
    C1 N1 C7 O2 . . . . 0.6(3) ?
    C1 N1 C7 C8 . . . . -179.17(18) ?
    O2 C7 C8 C9 1 . . . 5.0(3) ?
    O2 C7 C8 C9 1 . . . 5.0(3) ?
    O2 C7 C8 C9 . . . . 5.0(3) ?
    N1 C7 C8 C9 . . . . -175.21(18) ?
    O2 C7 C8 C12 1 . . . -174.0(2) ?
    O2 C7 C8 C12 1 . . . -174.0(2) ?
    O2 C7 C8 C12 . . . . -174.0(2) ?
    N1 C7 C8 C12 . . . . 5.8(3) ?
    C12 C8 C9 C10 . . . . 0.3(3) ?
    C7 C8 C9 C10 . . . . -178.74(17) ?
    C8 C9 C10 C11 . . . . 1.6(3) ?
    C8 C9 C10 C13 . . . . -178.3(2) ?
    C12 O1 C11 C16 . . . . 179.46(18) ?
    C12 O1 C11 C10 . . . . -0.7(3) ?
    C13 C10 C11 C16 . . . . -1.7(3) ?
    C9 C10 C11 C16 . . . . 178.44(19) ?
    C13 C10 C11 O1 . . . . 178.54(18) ?
    C9 C10 C11 O1 . . . . -1.4(3) ?
    C11 O1 C12 O3 . . . 1 -177.37(18) ?
    C11 O1 C12 O3 . . . . -177.37(18) ?
    C11 O1 C12 C8 . . . . 2.5(3) ?
    C9 C8 C12 O3 . . . 1 177.6(2) ?
    C7 C8 C12 O3 . . . 1 -3.4(3) ?
    C9 C8 C12 O3 . . . . 177.6(2) ?
    C7 C8 C12 O3 . . . . -3.4(3) ?
    C9 C8 C12 O1 . . . . -2.3(3) ?
    C7 C8 C12 O1 . . . . 176.68(17) ?
    C11 C10 C13 C14 . . . . 0.5(3) ?
    C9 C10 C13 C14 . . . . -179.6(2) ?
    C10 C13 C14 C15 . . . . 0.8(3) ?
    C13 C14 C15 C16 . . . . -1.0(4) ?
    O1 C11 C16 C15 . . . . -178.72(18) ?
    C10 C11 C16 C15 . . . . 1.5(3) ?
    C14 C15 C16 C11 . . . . -0.1(3) ?
loop_
    _geom_hbond_atom_site_label_D
    _geom_hbond_atom_site_label_H
    _geom_hbond_atom_site_label_A
    _geom_hbond_site_symmetry_A
    _geom_hbond_distance_DH
    _geom_hbond_distance_HA
    _geom_hbond_distance_DA
    _geom_hbond_angle_DHA
    _geom_hbond_publ_flag
    N1 H1 O3 1 0.86 1.97 2.698(2) 141 yes
    C6 H6 O2 1 0.93 2.29 2.869(3) 120 yes
    C9 H9 O2 1 0.93 2.44 2.758(3) 100 yes
    C2 H2 O3 2_776 0.93 2.58 3.480(3) 162 yes
    C13 H13 O2 2_566 0.93 2.59 3.422(3) 149 yes
_shelx_space_group_comment
;
The symmetry employed for this shelxl refinement is uniquely defined
by the following loop, which should always be used as a source of
symmetry information in preference to the above space-group names.
They are only intended as comments.
;
_shelx_estimated_absorpt_T_min     0.967
_shelx_estimated_absorpt_T_max     0.975
_shelx_hkl_file
;
  -2   0   0  231.98    7.60
  -2   0   0  229.68    7.60
   2   0   0  237.58    7.70
   2   0   0  227.18    8.00
   2   0   0  235.38    7.60
  -3   0   0   52.79    4.00
   3   0   0   55.59    4.40
   3   0   0   60.59    4.10
   3   0   0   52.69    4.10
  -4   0   0    9.10    2.60
  -4   0   0    9.10    3.60
   4   0   0    7.80    2.20
  -5   0   0  130.79    8.00
  -5   0   0  137.59    8.40
   5   0   0  132.89    8.10
  -6   0   0   10.10    3.20
  -6   0   0    9.30    3.10
   6   0   0    7.20    2.70
  -7   0   0    3.60    3.50
   7   0   0    0.10    2.50
   7  -1   0    1.40    2.80
  -7   1   0    0.40    2.40
   6  -1   0  133.09    9.20
  -6   1   0  131.69    8.90
  -6   1   0  120.59    8.90
   5  -1   0   30.80    4.80
   5  -1   0   15.70    3.30
  -5   1   0   17.70    4.00
  -5   1   0   20.70    4.80
   4  -1   0    1.50    1.60
  -4   1   0    1.40    1.70
  -4   1   0    1.30    1.40
   3  -1   0   -1.60    2.30
   3  -1   0    0.00    1.20
   3  -1   0    2.10    1.50
  -3   1   0    2.10    1.80
  -3   1   0    1.80    1.50
   2  -1   0   21.10    2.50
   2  -1   0   23.30    2.30
   2  -1   0   21.10    2.40
  -2   1   0   34.40    4.20
   1  -1   0   47.20    2.60
   1  -1   0   49.00    2.00
  -1   1   0   43.20    2.60
  -1   1   0   47.30    2.60
   0  -1   0   20.40    0.90
  -1  -1   0   89.49    4.10
  -1  -1   0   91.69    3.10
   1   1   0   96.19    3.00
   1   1   0   90.39    3.00
   1   1   0   91.59    4.10
  -2  -1   0  100.59    4.30
  -2  -1   0   93.49    4.20
   2   1   0   95.39    4.10
   2   1   0   91.49    5.10
   2   1   0  100.09    4.20
  -3  -1   0  638.34   17.40
  -3  -1   0  687.13   17.70
   3   1   0  632.64   17.10
   3   1   0  594.64   17.00
   3   1   0  634.14   19.10
  -4  -1   0  551.84   17.10
  -4  -1   0  549.05   17.00
  -5  -1   0 1028.70   29.00
  -5  -1   0 1044.60   29.10
  -6  -1   0   15.50    3.90
  -6  -1   0   20.20    4.10
   6   1   0   10.70    3.90
  -7  -1   0   -0.60    2.50
   7   1   0   -1.50    3.40
   7  -2   0   15.00    4.90
   6  -2   0   63.99    7.00
  -6   2   0   59.09    6.50
   5  -2   0    4.90    4.20
   5  -2   0    2.40    2.20
  -5   2   0    3.70    3.40
  -5   2   0    2.40    3.00
   4  -2   0   32.40    5.10
   4  -2   0   22.80    4.30
  -4   2   0   28.40    4.80
  -4   2   0   27.40    4.80
  -3   2   0  592.24   17.40
  -3   2   0  590.74   17.40
   2  -2   0   70.89    4.30
   2  -2   0   70.89    4.30
   2  -2   0   67.19    3.10
   1  -2   0 1885.81   41.70
  -1   2   0 1982.60   41.70
   0  -2   0  214.38    5.40
   0  -2   0  207.08    6.00
   0  -2   0  203.28    5.30
   0   2   0  212.98    5.20
   0   2   0  211.18    5.20
  -1  -2   0   58.19    2.20
  -1  -2   0   55.19    2.10
  -1  -2   0   48.10    3.40
   1   2   0   54.69    1.90
   1   2   0   52.09    3.50
   1   2   0   56.49    1.90
  -2  -2   0 1019.60   23.00
  -2  -2   0  985.80   22.80
   2   2   0  996.50   25.80
   2   2   0  976.80   22.40
   2   2   0 1001.70   22.50
  -3  -2   0   56.29    3.80
  -3  -2   0   47.40    3.50
   3   2   0   48.70    3.30
  -4  -2   0  912.51   24.30
  -4  -2   0  879.11   24.40
   4   2   0  871.81   23.30
   4   2   0  924.91   23.80
  -5  -2   0  355.36   13.80
  -5  -2   0  343.97   13.50
   5   2   0  353.06   13.10
  -6  -2   0    4.90    2.70
  -6  -2   0    8.00    3.60
   6   2   0    5.90    2.80
  -7  -2   0   -0.90    2.40
   7  -3   0   37.90    7.10
  -7   3   0   56.99    8.70
   6  -3   0   37.00    6.70
  -6   3   0   34.00    6.70
  -6   3   0   37.40    7.00
   5  -3   0   -1.00    2.00
   5  -3   0    0.90    1.80
  -5   3   0    3.90    2.10
  -5   3   0    1.50    2.40
   4  -3   0   58.39    5.50
   4  -3   0   58.89    5.30
  -4   3   0   58.09    5.40
  -4   3   0   65.89    5.40
   3  -3   0  626.44   18.40
   3  -3   0  604.34   18.30
  -3   3   0  627.34   18.40
  -3   3   0  606.24   18.30
   2  -3   0   36.00    3.40
   2  -3   0   38.10    3.40
  -2   3   0   39.80    3.30
  -2   3   0   34.00    3.20
   1  -3   0  201.48    6.80
   1  -3   0  205.48    6.90
  -1   3   0  205.98    6.80
  -1   3   0  209.78    6.80
   0  -3   0  175.58    5.20
   0  -3   0  180.18    5.20
   0   3   0  181.88    4.80
   0   3   0  176.38    4.90
  -1  -3   0   34.20    1.80
  -1  -3   0   37.80    1.80
  -2  -3   0  245.38    7.30
  -2  -3   0  235.68    7.20
   2   3   0  248.18    6.70
  -3  -3   0    2.90    1.60
  -3  -3   0    3.10    1.40
   3   3   0    5.00    1.80
   3   3   0    4.60    1.60
  -4  -3   0   20.40    3.30
  -4  -3   0   25.10    3.60
   4   3   0   19.20    3.10
  -5  -3   0   24.60    4.60
  -5  -3   0   15.60    3.40
   5   3   0   16.40    3.20
  -6  -3   0   32.60    5.50
  -6  -3   0   32.40    5.10
   6   3   0   26.90    4.70
  -7  -3   0    5.50    3.60
   7  -4   0   19.70    5.80
  -7   4   0   24.90    6.30
   6  -4   0   14.90    4.50
   6  -4   0    8.10    5.60
  -6   4   0   14.50    4.70
   5  -4   0   12.40    3.20
   5  -4   0   18.10    4.90
  -5   4   0   20.80    4.30
   4  -4   0  552.24   18.90
  -4   4   0  559.94   18.60
  -4   4   0  558.44   18.70
   3  -4   0   53.39    4.80
   3  -4   0   56.09    4.80
  -3   4   0   49.90    4.30
  -3   4   0   45.90    4.40
   2  -4   0    3.10    2.50
   2  -4   0    4.40    1.60
  -2   4   0    5.10    1.90
  -2   4   0    4.20    2.00
   1  -4   0  380.86   11.20
   1  -4   0  374.66   11.40
  -1   4   0  393.66   11.10
  -1   4   0  409.36   11.10
   0  -4   0  107.19    4.10
   0  -4   0  111.89    4.20
   0   4   0  122.89    3.70
  -1  -4   0  531.95   12.40
  -1  -4   0  528.65   12.40
  -2  -4   0  895.51   20.30
  -2  -4   0  876.01   20.30
  -3  -4   0   48.10    3.30
  -3  -4   0   49.30    3.30
   3   4   0   47.90    2.40
   3   4   0   49.60    2.40
  -4  -4   0    0.10    1.60
  -4  -4   0    1.00    1.60
   4   4   0    2.00    1.30
  -5  -4   0   37.20    4.40
  -5  -4   0   36.80    4.20
   5   4   0   42.30    3.70
  -6  -4   0    1.50    2.50
  -6  -4   0    6.20    2.90
   6   4   0    6.50    3.10
   7  -5   0    8.30    5.70
  -7   5   0    6.80    5.10
   6  -5   0   18.50    5.50
   6  -5   0   24.10    5.70
   5  -5   0    6.10    2.50
   5  -5   0   14.70    3.80
  -5   5   0   11.00    4.10
   4  -5   0   12.40    3.90
   4  -5   0   22.00    4.50
  -4   5   0   17.20    3.70
   3  -5   0   35.90    5.30
   3  -5   0   31.20    4.80
  -3   5   0   31.40    3.80
   2  -5   0   19.80    3.40
   2  -5   0   15.30    2.80
  -2   5   0   21.00    3.20
  -2   5   0   22.30    3.20
   1  -5   0    6.00    1.70
   1  -5   0    4.70    1.70
  -1   5   0    8.00    1.90
   0  -5   0  338.77    9.80
   0  -5   0  353.96    9.90
   0   5   0  344.57    8.30
   0   5   0  359.06    8.40
  -1  -5   0  665.03   15.40
  -1  -5   0  660.23   15.50
  -2  -5   0   15.50    1.70
  -2  -5   0   15.30    1.70
  -3  -5   0    4.60    1.50
  -3  -5   0    7.00    2.30
  -4  -5   0   92.89    5.40
  -5  -5   0   17.10    3.50
  -5  -5   0   11.20    3.10
  -6  -5   0   -0.30    2.50
  -6  -5   0    8.10    3.20
   6  -6   0   -3.60    2.20
  -6   6   0   -0.80    3.40
   5  -6   0   -0.20    2.70
   5  -6   0    5.30    2.70
  -5   6   0    5.40    3.20
   4  -6   0   47.80    6.90
  -4   6   0   43.30    5.10
   3  -6   0   23.90    4.30
   3  -6   0   33.10    5.50
  -3   6   0   32.10    4.70
   2  -6   0   25.50    4.30
   2  -6   0   25.10    3.90
  -2   6   0   22.90    3.80
   1  -6   0  126.29    6.00
   1  -6   0  109.99    5.80
  -1   6   0  120.69    5.10
   0  -6   0   37.60    2.90
   0  -6   0   36.50    2.90
  -1  -6   0  115.19    4.40
  -1  -6   0  120.59    4.40
  -2  -6   0    2.10    1.00
  -2  -6   0    3.10    1.10
  -3  -6   0    1.60    1.20
  -3  -6   0   -0.10    1.10
  -4  -6   0   26.00    2.90
  -4  -6   0   22.90    2.70
  -5  -6   0   23.80    3.90
  -5  -6   0   27.60    4.10
  -6  -6   0   41.30    4.60
   6  -7   0    3.20    3.20
   5  -7   0   10.30    3.60
   4  -7   0    6.20    3.20
   4  -7   0    8.10    3.30
  -4   7   0    3.40    2.80
   3  -7   0    6.90    2.90
  -3   7   0   13.20    3.30
   2  -7   0    1.60    3.00
   2  -7   0    3.40    2.00
  -2   7   0    3.80    1.80
   1  -7   0    2.00    1.70
   1  -7   0    3.30    1.50
  -1   7   0    3.00    1.50
   0  -7   0    4.50    1.80
   0  -7   0    4.50    1.80
  -1  -7   0    2.20    1.10
  -1  -7   0    0.40    0.90
  -4  -7   0    1.80    1.50
  -4  -7   0    1.60    1.30
  -5  -7   0   15.40    2.70
  -5  -7   0   19.30    3.20
   5  -8   0    4.00    3.60
   4  -8   0    0.90    3.30
   4  -8   0    5.30    3.50
  -4   8   0   -0.50    3.50
   3  -8   0   69.29    6.10
   3  -8   0   58.09    6.10
  -3   8   0   59.49    5.70
   2  -8   0   23.10    4.30
   2  -8   0   16.60    3.50
  -2   8   0   22.00    3.40
   1  -8   0    0.30    1.50
   0  -8   0    3.60    1.60
   0  -8   0    2.50    1.60
  -1  -8   0    0.30    0.90
   4  -9   0    3.10    2.90
   3  -9   0    0.00    2.80
   2  -9   0    8.70    3.50
   1  -9   0    3.20    2.00
   1  -9   0    5.40    2.40
   0  -9   0    4.40    1.80
   0  -9   0    5.70    1.90
   2 -10   0    0.60    2.40
   2 -10   0   -1.90    3.20
   1 -10   0    8.20    2.60
   1 -10   0    0.10    2.00
   0 -10   0    9.10    2.00
   0 -10   0   12.00    2.10
   0 -10   1    0.00    1.00
   1 -10   1    3.30    2.10
   1 -10   1    4.80    2.30
   2 -10   1    0.10    2.00
   2 -10   1   -0.30    2.50
   0  -9   1    4.50    1.50
   1  -9   1    0.10    1.80
   1  -9   1    0.70    1.60
   2  -9   1    2.60    2.20
   3  -9   1   -4.90    2.30
   3  -9   1    3.60    2.70
   4  -9   1    1.50    2.40
   0  -8   1   27.00    2.70
   0  -8   1   26.60    2.60
   1  -8   1   28.70    4.80
   1  -8   1   18.20    3.20
  -2   8  -1    7.70    2.80
   2  -8   1    2.80    2.20
   2  -8   1    5.80    2.30
  -3   8  -1    0.40    2.40
   3  -8   1    4.80    3.10
   3  -8   1    7.00    2.60
  -4   8  -1   -1.10    2.80
   4  -8   1   -0.60    2.60
   4  -8   1    8.10    3.60
   5  -8   1    3.70    3.20
  -5  -7   1    0.30    1.40
  -5  -7   1    3.20    1.60
  -4  -7   1   15.20    1.70
   0  -7   1  109.59    4.90
   0  -7   1  106.09    4.90
  -1   7  -1   37.30    2.60
   1  -7   1   34.70    3.40
   1  -7   1   29.20    3.20
  -2   7  -1    2.70    1.70
   2  -7   1    3.30    2.00
   2  -7   1    1.30    1.80
  -3   7  -1    2.00    2.20
   3  -7   1    3.80    2.10
   3  -7   1    1.60    2.50
  -4   7  -1   -0.10    2.30
   4  -7   1    1.60    2.10
   4  -7   1    0.40    2.40
   5  -7   1   -0.10    2.30
   6  -7   1   12.70    4.80
  -6  -6   1   14.40    3.70
  -5  -6   1    4.90    2.10
  -5  -6   1    5.70    1.90
  -4  -6   1   34.60    3.10
  -4  -6   1   36.10    2.90
  -3  -6   1    6.00    1.30
  -3  -6   1    7.10    1.40
   0  -6   1  250.87    7.90
   0  -6   1  258.17    8.00
  -1   6  -1   -1.60    0.90
  -1   6  -1    0.50    1.00
   1  -6   1    0.00    1.60
   1  -6   1    0.50    1.20
  -2   6  -1    6.10    2.40
   2  -6   1    4.10    2.20
   2  -6   1    6.60    2.70
  -3   6  -1   -0.30    2.10
   3  -6   1    4.30    2.60
   3  -6   1    5.90    2.50
  -4   6  -1    6.60    2.80
   4  -6   1   10.60    3.70
   4  -6   1    8.40    3.50
   5  -6   1   81.99    7.40
   5  -6   1   78.59    7.30
  -6   6  -1    8.20    4.20
   6  -6   1    2.40    3.70
  -6  -5   1    7.80    3.00
  -6  -5   1   -0.40    2.60
  -5  -5   1    9.90    2.60
  -5  -5   1   15.20    3.10
  -4  -5   1   24.40    3.00
  -4  -5   1   27.40    3.60
  -3  -5   1   80.19    4.20
  -3  -5   1   78.79    3.90
  -2  -5   1    4.60    1.00
  -2  -5   1    4.60    1.10
   0  -5   1   70.09    4.40
   0  -5   1   74.69    3.40
   0  -5   1   73.19    3.40
  -1   5  -1   44.60    3.00
  -1   5  -1   43.90    2.80
   1  -5   1   39.90    3.20
   1  -5   1   41.30    3.20
  -2   5  -1   25.00    3.60
  -2   5  -1   21.70    2.60
   2  -5   1   23.50    3.70
   2  -5   1   22.80    4.00
  -3   5  -1   27.90    3.50
   3  -5   1   22.60    3.70
   3  -5   1   31.70    4.80
  -4   5  -1  146.89    8.70
   4  -5   1  138.79    8.80
   4  -5   1  126.79    8.10
  -5   5  -1   28.50    5.30
   5  -5   1   16.20    3.50
   6  -5   1   11.20    4.20
   6  -5   1    3.90    3.40
  -7   5  -1   -0.10    4.20
   7  -5   1    7.20    4.80
  -7  -4   1    3.70    5.20
   6   4  -1   -0.90    2.50
  -6  -4   1    0.00    2.10
  -6  -4   1    0.10    2.20
   5   4  -1    0.40    1.70
  -5  -4   1    2.30    2.00
  -5  -4   1    4.90    2.30
   4   4  -1  248.38    7.90
  -4  -4   1  247.28    9.40
  -4  -4   1  248.28    9.30
  -3  -4   1  461.65   12.60
  -3  -4   1  450.95   12.60
  -2  -4   1   25.10    4.30
  -2  -4   1   19.80    1.60
  -2  -4   1   21.70    1.70
  -1  -4   1  624.74   17.90
   0  -4   1    4.60    1.60
   0  -4   1    5.10    1.20
   0  -4   1    5.90    1.20
  -1   4  -1   57.09    3.40
  -1   4  -1   56.69    3.50
   1  -4   1   60.79    2.70
   1  -4   1   55.99    3.70
  -2   4  -1  587.74   16.70
  -2   4  -1  586.84   16.50
   2  -4   1  600.44   17.00
  -3   4  -1    3.60    1.70
  -3   4  -1    3.30    2.10
   3  -4   1    3.60    2.20
  -4   4  -1   11.60    2.90
  -4   4  -1    9.50    2.80
   4  -4   1   11.50    3.90
   4  -4   1   11.50    3.60
  -5   4  -1    8.00    3.20
   5  -4   1    8.10    3.50
   5  -4   1   10.70    3.60
  -6   4  -1   23.90    6.10
   6  -4   1   18.40    4.70
   6  -4   1   17.20    3.80
  -7   4  -1    1.20    3.00
   7  -4   1    2.20    3.80
  -7  -3   1   20.60    4.60
   6   3  -1    1.60    2.30
  -6  -3   1   -0.90    1.80
  -6  -3   1    5.40    2.20
   5   3  -1   43.40    4.00
  -5  -3   1   47.60    5.60
  -5  -3   1   43.00    4.50
   4   3  -1  832.52   21.10
  -4  -3   1  801.12   22.00
  -4  -3   1  809.12   21.90
   3   3  -1  266.07    8.60
   3   3  -1  230.58    7.40
  -3  -3   1  260.27    8.50
  -3  -3   1  232.68    8.20
   2   3  -1  588.94   12.90
   2   3  -1  580.14   12.80
  -2  -3   1  587.84   17.90
  -2  -3   1  575.74   13.90
  -2  -3   1  589.24   14.00
  -1  -3   1   44.80    3.50
   0   3  -1    4.30    0.70
   0   3  -1    4.60    0.80
   0  -3   1    4.60    1.00
  -1   3  -1  173.18    5.90
  -1   3  -1  173.18    6.00
   1  -3   1  167.28    6.80
   1  -3   1  172.38    6.10
  -2   3  -1   10.60    2.20
  -2   3  -1   15.10    2.70
   2  -3   1   15.10    2.80
   2  -3   1   13.40    2.70
  -3   3  -1  158.68    7.60
  -3   3  -1  162.08    7.70
   3  -3   1  147.09    7.50
   3  -3   1  160.08    7.80
   3  -3   1  149.29    5.90
  -4   3  -1    0.00    3.00
  -4   3  -1    4.20    2.10
   4  -3   1    1.50    1.80
  -5   3  -1    8.50    3.80
  -5   3  -1    8.00    2.70
   5  -3   1    5.60    3.30
   5  -3   1   10.80    3.40
  -6   3  -1   -1.20    3.30
  -6   3  -1   12.60    3.90
   6  -3   1    4.00    3.60
  -7   3  -1    2.20    2.40
   7  -3   1    2.10    3.00
  -7  -2   1    9.70    3.50
   6   2  -1   -1.20    2.00
  -6  -2   1   -1.40    2.20
  -6  -2   1   -0.60    1.90
   5   2  -1   33.50    3.70
  -5  -2   1   26.90    4.30
  -5  -2   1   35.80    4.40
   4   2  -1   45.00    3.80
   4   2  -1   42.20    3.90
  -4  -2   1   48.40    4.20
  -4  -2   1   45.00    4.20
   3   2  -1    0.70    1.00
   3   2  -1    1.80    1.20
  -3  -2   1    0.20    1.10
  -3  -2   1    0.40    1.20
  -3  -2   1    2.10    2.20
   2   2  -1   20.90    1.70
   2   2  -1   18.00    1.70
  -2  -2   1   20.30    3.50
  -2  -2   1   17.60    1.80
  -2  -2   1   17.50    1.90
  -1  -2   1  186.08    6.90
  -1  -2   1  191.88    4.60
  -1  -2   1  186.88    4.60
   0   2  -1 1547.85   31.50
   0   2  -1 1551.34   31.50
   0  -2   1 1489.35   31.70
   0  -2   1 1522.45   31.70
  -2   2  -1 1271.27   30.70
   2  -2   1 1322.27   30.80
   2  -2   1 1344.67   30.90
  -3   2  -1  201.48    8.60
  -3   2  -1  195.68    8.50
   3  -2   1  188.68    8.40
   3  -2   1  210.48    8.70
  -4   2  -1   19.10    4.10
  -4   2  -1   25.00    4.50
   4  -2   1   20.60    3.70
   4  -2   1   19.70    3.40
   4  -2   1   23.70    3.20
  -5   2  -1   27.90    5.10
  -5   2  -1   29.70    4.70
   5  -2   1   27.50    4.90
  -6   2  -1   22.50    5.30
  -6   2  -1   18.40    4.20
   6  -2   1   26.30    5.80
  -7   2  -1    0.50    2.60
  -7  -1   1   26.90    5.60
   6   1  -1   -1.30    2.10
  -6  -1   1    2.70    2.50
  -6  -1   1    5.30    2.90
   5   1  -1  678.93   26.00
  -5  -1   1  839.52   24.10
  -5  -1   1  828.02   23.90
   4   1  -1  161.18    7.50
  -4  -1   1  162.98    7.90
  -4  -1   1  167.38    8.00
   3   1  -1   12.60    2.20
   3   1  -1   19.20    2.80
  -3  -1   1   16.60    3.30
  -3  -1   1   12.80    2.40
  -3  -1   1   15.80    2.50
   2   1  -1    3.50    1.20
   2   1  -1    2.10    1.10
  -2  -1   1    3.20    1.20
  -2  -1   1    3.10    1.20
  -2  -1   1    4.10    1.90
   1   1  -1   59.29    2.30
   1   1  -1   64.19    2.40
  -1  -1   1   63.29    2.80
   0  -1   1    7.70    0.60
  -1   1  -1   39.30    2.50
  -1   1  -1   36.30    2.40
   1  -1   1   36.30    2.40
   1  -1   1   33.50    2.40
  -2   1  -1   60.19    3.80
  -2   1  -1   64.39    3.90
   2  -1   1   60.89    3.80
   2  -1   1   68.89    4.00
  -3   1  -1    7.50    2.40
  -3   1  -1    3.20    1.60
   3  -1   1    4.50    1.90
   3  -1   1    8.60    2.30
   3  -1   1    2.20    1.10
  -4   1  -1  102.69    6.70
  -4   1  -1  110.29    6.70
   4  -1   1  108.29    6.70
   4  -1   1  117.59    7.00
  -5   1  -1  411.86   16.00
  -5   1  -1  413.76   16.10
   5  -1   1  452.35   16.50
  -6   1  -1  460.35   18.30
  -6   1  -1  433.66   17.70
   6  -1   1  450.15   18.20
  -7   1  -1    3.40    2.70
   7  -1   1   -4.60    2.70
   6   0  -1    0.70    2.30
  -6   0   1    2.00    2.50
  -6   0   1    2.40    2.90
   5   0  -1  185.08    9.60
  -5   0   1  174.38    9.30
  -5   0   1  175.58    9.60
   4   0  -1   18.10    3.40
   4   0  -1   12.50    2.80
  -4   0   1   19.50    3.70
   3   0  -1   77.79    4.90
   3   0  -1   72.39    4.60
  -3   0   1   77.09    4.80
   2   0  -1 2417.86   52.09
   2   0  -1 2429.16   52.19
  -2   0   1 2472.95   52.29
  -2   0   1 2410.26   52.79
  -2   0   1 2357.86   52.19
  -1   0  -1  439.96   10.70
  -1   0  -1  412.96   10.60
   1   0   1  455.05   10.80
   1   0   1  421.26   10.60
  -2   0  -1    1.30    1.30
  -2   0  -1   -0.80    0.90
   2   0   1    0.00    0.90
   2   0   1    1.90    1.60
  -3   0  -1  213.08    8.50
  -3   0  -1  202.48    8.20
   3   0   1  212.68    9.00
   3   0   1  211.38    8.30
   3   0   1  213.38    8.40
  -4   0  -1    4.20    2.20
  -4   0  -1    3.50    1.70
   4   0   1    4.90    2.10
   4   0   1    8.80    2.20
  -5   0  -1  225.18   11.10
  -5   0  -1  226.18   10.90
   5   0   1  248.08   11.40
  -6   0  -1  109.49    8.20
  -6   0  -1  109.09    8.10
   6   0   1  120.59    8.30
  -7   0  -1   14.40    4.50
   7   0   1    1.40    2.70
   7  -1  -1   -1.60    3.20
  -7   1   1    3.10    3.00
   6  -1  -1   84.49    7.40
  -6   1   1   82.89    7.40
  -6   1   1   77.09    7.10
   5  -1  -1   52.99    5.50
   5  -1  -1   47.20    5.20
  -5   1   1   51.69    5.30
  -5   1   1   63.29    7.70
   4  -1  -1   30.70    3.70
  -4   1   1   31.00    4.00
  -4   1   1   36.70    3.90
   3  -1  -1   86.89    5.30
   3  -1  -1   86.19    5.20
  -3   1   1   90.89    5.40
  -3   1   1   81.79    5.10
   2  -1  -1 1236.58   28.50
   2  -1  -1 1209.18   28.50
  -2   1   1 1195.68   28.40
  -2   1   1 1237.28   28.50
  -2   1   1 1214.18   27.60
   1  -1  -1   34.70    2.30
   1  -1  -1   36.40    2.40
  -1   1   1   35.80    2.30
   0  -1  -1  121.79    3.50
   0   1   1  108.09    3.70
  -1  -1  -1  133.19    4.30
  -1  -1  -1  136.19    4.40
   1   1   1  137.29    4.30
   1   1   1  134.69    4.30
  -2  -1  -1   80.69    3.90
  -2  -1  -1   70.69    3.80
   2   1   1   69.29    4.60
   2   1   1   84.09    3.90
   2   1   1   63.39    3.50
  -3  -1  -1   -1.00    1.20
  -3  -1  -1   -0.40    1.10
   3   1   1    1.10    1.30
   3   1   1   -0.70    1.70
   3   1   1   -0.10    1.00
  -4  -1  -1  108.59    6.60
  -4  -1  -1  107.29    6.30
   4   1   1  105.79    6.10
   4   1   1  117.19    7.90
  -5  -1  -1   46.80    4.90
  -5  -1  -1   55.29    5.40
  -6  -1  -1   11.50    3.20
  -6  -1  -1   12.50    3.70
  -7  -1  -1   19.60    5.30
   7  -2  -1   -1.60    4.50
  -7   2   1   13.40    6.00
   6  -2  -1   64.89    8.90
  -6   2   1   68.79    8.40
  -6   2   1   52.09    6.20
   5  -2  -1   65.79    6.30
   5  -2  -1   79.29    7.00
  -5   2   1   71.89    6.40
   4  -2  -1   62.99    5.20
   4  -2  -1   78.99    5.80
  -4   2   1   55.19    5.10
  -4   2   1   66.99    5.60
   3  -2  -1  988.10   25.70
  -3   2   1  981.20   25.80
   2  -2  -1   89.29    4.80
   2  -2  -1   84.09    4.80
  -2   2   1   83.29    5.30
  -2   2   1   85.29    4.70
   1  -2  -1   -0.60    0.70
   1  -2  -1    1.40    1.00
  -1   2   1   -0.40    0.70
   0   2   1 3341.67   68.99
  -1  -2  -1 1138.99   24.70
  -1  -2  -1 1133.39   24.70
   1   2   1 1111.59   24.40
   1   2   1 1128.29   26.80
  -2  -2  -1   88.99    4.10
  -2  -2  -1   81.89    4.00
   2   2   1   78.49    5.40
   2   2   1   85.29    3.80
   2   2   1   81.39    3.80
  -3  -2  -1  324.57   10.90
  -3  -2  -1  340.67   10.90
   3   2   1  342.97   10.60
   3   2   1  341.67   10.60
   3   2   1  331.97   13.10
  -4  -2  -1   69.39    5.20
   4   2   1   72.89    5.90
   4   2   1   63.79    4.60
  -5  -2  -1    3.10    2.30
  -5  -2  -1    4.20    2.50
   5   2   1    6.00    2.20
  -6  -2  -1   15.30    3.70
  -6  -2  -1   23.00    4.90
   6   2   1    7.80    3.20
  -7  -2  -1   -2.20    2.40
   7  -3  -1    6.70    3.90
  -7   3   1   16.20    5.40
   6  -3  -1   31.50    6.00
  -6   3   1   38.30    7.20
  -6   3   1   37.90    6.50
   5  -3  -1   46.00    5.60
   5  -3  -1   42.30    5.10
  -5   3   1   44.80    7.20
  -5   3   1   44.60    5.40
   4  -3  -1   69.59    5.90
   4  -3  -1   62.39    5.50
  -4   3   1   67.39    5.80
  -4   3   1   72.69    5.60
   3  -3  -1  218.78    9.50
  -3   3   1  237.68    9.70
  -3   3   1  218.38    9.30
   2  -3  -1  124.19    6.10
   2  -3  -1  128.49    6.20
  -2   3   1  137.79    6.40
  -2   3   1  134.39    6.10
   1  -3  -1   17.90    2.50
   1  -3  -1   15.00    2.20
  -1   3   1   18.60    2.10
  -1   3   1   16.80    2.10
   0  -3  -1   12.60    1.70
   0  -3  -1   12.90    1.80
   0   3   1   10.90    1.30
   0   3   1    9.80    1.50
   0   3   1   11.60    1.80
  -1  -3  -1 1465.25   32.40
  -1  -3  -1 1507.95   32.40
   1   3   1 1517.75   31.70
   1   3   1 1523.85   35.30
   1   3   1 1476.65   31.70
  -2  -3  -1 1154.58   27.10
  -2  -3  -1 1184.08   27.00
   2   3   1 1196.78   26.30
   2   3   1 1182.68   26.20
   2   3   1 1201.38   30.70
  -3  -3  -1  261.97    9.10
  -3  -3  -1  273.77    9.40
   3   3   1  267.77   11.90
   3   3   1  265.97    8.50
   3   3   1  260.07    9.10
  -4  -3  -1   -0.20    1.40
  -4  -3  -1    1.00    1.60
   4   3   1    0.10    1.30
  -5  -3  -1   65.49    5.50
  -5  -3  -1   65.09    5.60
   5   3   1   70.79    5.10
  -6  -3  -1    1.70    2.50
  -6  -3  -1    4.70    2.80
   6   3   1   -1.00    2.30
  -7  -3  -1   -0.50    2.50
  -7   4   1    9.90    4.60
   6  -4  -1    9.10    3.00
  -6   4   1    4.80    3.50
   5  -4  -1   17.90    4.10
   5  -4  -1   31.00    5.80
  -5   4   1   24.00    5.00
   4  -4  -1   54.79    5.40
   4  -4  -1   49.30    5.50
  -4   4   1   52.09    5.40
  -4   4   1   57.79    5.30
   3  -4  -1  138.79    7.70
   3  -4  -1  153.28    7.80
  -3   4   1  138.99    7.50
  -3   4   1  141.59    7.40
   2  -4  -1  263.67    9.90
   2  -4  -1  292.17   10.50
  -2   4   1  281.47   10.00
   1  -4  -1    3.40    2.30
   1  -4  -1    0.40    1.00
  -1   4   1    3.90    1.50
  -1   4   1    1.80    1.40
   0  -4  -1  406.66   11.20
   0   4   1  434.46   10.70
   0   4   1  426.66   10.70
  -1  -4  -1   27.30    2.00
  -1  -4  -1   26.60    2.10
  -2  -4  -1   24.70    2.20
  -2  -4  -1   25.90    2.30
   2   4   1   23.40    1.50
   2   4   1   23.50    1.40
  -3  -4  -1    9.40    2.10
  -3  -4  -1   14.80    2.50
   3   4   1   12.60    1.90
  -4  -4  -1   29.60    4.10
  -4  -4  -1   27.20    3.90
   4   4   1   18.50    2.30
  -5  -4  -1    9.20    2.80
  -5  -4  -1    3.30    2.40
   5   4   1    6.50    2.40
  -6  -4  -1   24.80    5.00
  -6  -4  -1   39.40    5.90
   6   4   1   23.00    4.90
   7  -5  -1    1.60    4.20
  -7   5   1   -1.80    3.90
   6  -5  -1   -3.90    3.30
   6  -5  -1    4.00    2.90
  -6   5   1   -0.20    4.80
   5  -5  -1    3.10    2.70
   5  -5  -1   -0.80    2.30
  -5   5   1    2.50    2.60
   4  -5  -1   11.40    3.60
   4  -5  -1    1.50    2.40
  -4   5   1    7.30    2.70
   3  -5  -1    6.90    3.10
   3  -5  -1    4.60    2.50
  -3   5   1    2.20    2.20
   2  -5  -1    6.50    2.30
   2  -5  -1    3.10    2.10
  -2   5   1    7.30    2.10
  -2   5   1    6.50    2.20
   1  -5  -1   21.30    2.40
   1  -5  -1   19.40    3.00
  -1   5   1   20.80    2.20
  -1   5   1   18.30    2.20
   0  -5  -1   31.60    2.60
   0  -5  -1   29.00    2.60
   0   5   1   29.90    2.00
   0   5   1   29.30    2.00
  -1  -5  -1  134.89    5.10
  -1  -5  -1  136.59    5.10
  -2  -5  -1    9.00    1.70
  -2  -5  -1    9.90    1.80
  -3  -5  -1    0.50    1.30
  -3  -5  -1    0.60    1.20
  -4  -5  -1   24.60    3.70
  -4  -5  -1   23.10    3.70
  -5  -5  -1    7.30    3.00
  -5  -5  -1    8.20    2.60
  -6  -5  -1   10.30    3.60
  -6  -5  -1    8.70    3.30
   6  -6  -1    2.80    2.70
  -6   6   1    5.90    4.00
   5  -6  -1    1.30    3.00
   5  -6  -1   -1.60    2.80
  -5   6   1   -1.40    2.20
   4  -6  -1    3.10    2.70
   4  -6  -1    4.20    2.60
  -4   6   1    5.10    2.60
   3  -6  -1   -2.00    1.70
   3  -6  -1    1.10    2.30
  -3   6   1    1.00    2.00
   2  -6  -1   16.70    3.50
   2  -6  -1   13.80    2.90
  -2   6   1   21.40    3.50
   1  -6  -1    9.40    2.30
   1  -6  -1    7.30    2.30
  -1   6   1    7.10    1.80
   0  -6  -1   21.40    2.80
   0  -6  -1   22.40    2.40
   0   6   1   20.50    1.60
   0   6   1   15.80    1.50
  -1  -6  -1    4.40    1.40
  -1  -6  -1    5.20    1.60
  -2  -6  -1   14.70    1.90
  -2  -6  -1   18.00    2.40
  -3  -6  -1   19.70    2.90
  -3  -6  -1   15.60    2.40
  -4  -6  -1    5.10    2.10
  -4  -6  -1    2.60    1.70
  -5  -6  -1    7.30    2.70
  -5  -6  -1    4.40    2.40
   6  -7  -1    4.40    3.40
   5  -7  -1   -1.50    2.30
  -5   7   1   -1.40    4.50
   4  -7  -1    0.50    2.20
   4  -7  -1   -4.50    2.30
  -4   7   1   -1.30    2.30
   3  -7  -1    5.30    2.70
   3  -7  -1    3.40    2.00
  -3   7   1   -1.30    1.90
   2  -7  -1    1.50    1.90
   2  -7  -1    1.80    1.90
  -2   7   1    0.30    1.90
   1  -7  -1    3.60    1.80
   1  -7  -1    3.00    1.80
  -1   7   1    7.20    1.90
   0  -7  -1    3.30    1.80
   0  -7  -1    1.30    1.50
  -1  -7  -1    2.20    1.30
  -1  -7  -1    1.70    1.30
  -2  -7  -1   50.79    3.00
  -2  -7  -1   50.79    3.00
  -3  -7  -1   33.00    2.70
  -3  -7  -1   43.00    2.90
  -4  -7  -1    4.50    1.70
  -4  -7  -1    5.90    1.90
  -5  -7  -1   22.20    3.60
  -5  -7  -1   23.00    3.50
   5  -8  -1    3.30    5.40
   4  -8  -1   43.00    6.90
   3  -8  -1   56.29    6.10
   3  -8  -1   69.49    6.30
  -3   8   1   40.90    5.10
   2  -8  -1   13.80    3.50
   2  -8  -1   12.50    3.40
  -2   8   1   16.80    3.30
   1  -8  -1    3.20    1.80
   1  -8  -1    3.80    2.00
   0  -8  -1    5.20    1.80
   0  -8  -1    5.90    1.90
  -1  -8  -1    3.60    1.30
  -1  -8  -1    6.70    1.60
   4  -9  -1   -0.50    2.70
   3  -9  -1    0.90    2.70
   2  -9  -1    0.60    2.10
   2  -9  -1    3.70    2.50
   1  -9  -1    7.50    2.50
   1  -9  -1    1.80    2.20
   0  -9  -1    3.40    1.70
   0  -9  -1    1.50    1.80
  -1  -9  -1   77.09    3.90
  -1  -9  -1   79.09    3.90
   1 -10  -1    0.20    2.20
   1 -10  -1    1.90    2.30
   0 -10  -1   -0.30    1.50
   0 -10  -1    1.40    1.50
   1 -10   2   -0.50    1.80
   1 -10   2    3.70    2.10
   2 -10   2   10.90    3.00
   2 -10   2    3.30    2.80
   0  -9   2    0.00    1.10
   0  -9   2    0.00    1.10
   1  -9   2    4.30    2.20
   1  -9   2    9.00    2.60
   2  -9   2    7.10    3.40
   2  -9   2    3.20    2.50
   3  -9   2   -1.20    2.20
   3  -9   2    4.00    2.60
   4  -9   2   -2.00    2.50
   0  -8   2    0.00    1.10
   0  -8   2    1.90    1.40
   1  -8   2   43.80    3.90
   1  -8   2   42.30    3.80
   2  -8   2    9.40    3.00
   2  -8   2   10.80    3.10
  -3   8  -2   -2.60    2.10
   3  -8   2   -0.10    2.50
   3  -8   2   -1.40    2.10
  -4   8  -2    5.00    3.40
   4  -8   2    3.40    2.90
   4  -8   2    7.70    3.40
   5  -8   2    1.10    2.60
  -5  -7   2    3.80    1.50
   0  -7   2  197.58    6.80
   0  -7   2  204.58    6.90
  -1   7  -2   19.60    2.40
   1  -7   2   17.40    3.00
   1  -7   2   22.80    3.20
  -2   7  -2    5.80    2.10
   2  -7   2    5.20    2.20
   2  -7   2    6.10    2.30
  -3   7  -2    0.60    1.80
   3  -7   2    2.80    2.20
   3  -7   2   -1.70    1.60
  -4   7  -2    7.30    2.90
   4  -7   2    7.80    3.10
   4  -7   2    9.00    3.70
   5  -7   2   20.50    5.20
   6  -7   2    7.20    3.50
  -6  -6   2    4.00    2.30
  -6  -6   2   -3.40    2.00
  -5  -6   2   10.80    2.60
  -5  -6   2    7.10    2.00
  -4  -6   2    3.00    1.30
  -4  -6   2    3.50    1.50
  -1  -6   2  233.48   10.50
   0  -6   2   36.80    2.60
   0  -6   2   41.50    3.80
   0  -6   2   38.70    2.60
  -1   6  -2    0.80    1.10
  -1   6  -2    1.60    1.30
   1  -6   2    3.40    1.40
   1  -6   2    2.70    1.50
   1  -6   2    4.30    1.80
  -2   6  -2   63.99    4.60
   2  -6   2   64.09    4.90
   2  -6   2   63.09    5.10
  -3   6  -2   29.80    4.80
   3  -6   2   27.00    4.70
   3  -6   2   30.80    5.10
  -4   6  -2   32.60    5.00
   4  -6   2   47.40    7.10
   4  -6   2   47.40    5.10
  -5   6  -2    7.10    3.50
   5  -6   2   12.40    3.40
   5  -6   2   11.80    3.50
  -6   6  -2    1.10    2.90
   6  -6   2    3.70    3.80
  -6  -5   2   36.70    4.30
  -5  -5   2   10.70    2.70
  -5  -5   2    9.40    2.50
  -4  -5   2   13.40    2.50
  -3  -5   2  116.59    4.60
  -3  -5   2  119.39    4.70
  -2  -5   2   74.99    6.10
  -1  -5   2   60.59    4.90
   0  -5   2    0.80    1.40
   0  -5   2    0.30    0.90
   0  -5   2    1.00    0.90
  -1   5  -2   60.69    3.30
  -1   5  -2   59.89    3.40
   1  -5   2   62.99    3.90
  -2   5  -2   62.19    4.30
  -2   5  -2   58.49    4.10
   2  -5   2   68.79    4.80
  -3   5  -2   44.10    4.20
   3  -5   2   44.50    2.20
   3  -5   2   49.00    4.90
  -4   5  -2   92.89    6.90
   4  -5   2   96.39    7.40
  -5   5  -2    5.60    2.90
   5  -5   2   -2.70    2.50
   5  -5   2    0.00    2.20
   6  -5   2   14.20    4.60
   6  -5   2   -1.50    3.00
  -7   5  -2    8.80    4.80
   7  -5   2   11.80    5.80
  -7  -4   2   -0.10    3.10
   6   4  -2   24.30    4.00
  -6  -4   2   31.00    4.80
  -6  -4   2   38.10    5.80
   5   4  -2   10.60    3.30
  -5  -4   2    9.40    2.50
  -5  -4   2    8.90    2.60
   4   4  -2  497.75   13.10
  -4  -4   2  495.75   14.90
  -4  -4   2  514.05   14.90
  -3  -4   2   72.49    3.80
  -3  -4   2   71.79    3.80
  -3  -4   2   58.69    5.90
  -2  -4   2   20.80    1.50
  -2  -4   2   20.40    1.50
  -2  -4   2   24.80    3.40
  -1  -4   2   40.60    3.70
   0  -4   2  102.29    3.70
   0  -4   2  101.59    3.60
  -1   4  -2  170.78    6.10
  -1   4  -2  170.28    6.20
   1  -4   2  179.18    6.60
   1  -4   2  164.58    6.40
  -2   4  -2 1779.72   41.20
  -2   4  -2 1843.32   41.30
   2  -4   2 1782.82   41.60
   2  -4   2 1755.42   41.50
  -3   4  -2    6.50    2.40
  -3   4  -2   13.80    3.00
   3  -4   2    8.90    2.20
   3  -4   2   11.50    3.10
  -4   4  -2   80.49    6.20
  -4   4  -2   84.39    6.20
   4  -4   2   73.59    4.80
   4  -4   2   79.29    6.40
   4  -4   2   89.09    7.10
  -5   4  -2    2.10    2.20
   5  -4   2    6.10    2.70
  -6   4  -2   17.70    5.10
   6  -4   2   21.30    4.50
   6  -4   2   20.00    5.80
  -7   4  -2   -2.20    2.80
   7  -4   2    0.60    3.30
  -7  -3   2    2.20    2.70
   6   3  -2   12.30    3.30
  -6  -3   2   14.90    3.00
  -6  -3   2   17.00    3.90
   5   3  -2   84.29    5.50
  -5  -3   2   88.29    6.00
   4   3  -2 1812.12   40.70
  -4  -3   2 1731.93   41.60
  -4  -3   2 1797.22   41.70
   3   3  -2  128.09    4.80
   3   3  -2  118.59    4.70
  -3  -3   2  116.29    5.20
  -3  -3   2  118.19    5.30
  -3  -3   2  117.99    7.80
  -2  -3   2  152.08    4.90
  -2  -3   2  150.38    4.90
  -2  -3   2  152.18    7.70
   0   3  -2   73.39    2.30
   0   3  -2   72.49    2.30
   0  -3   2   73.29    2.70
   0  -3   2   70.99    2.70
  -1   3  -2   94.29    4.20
  -1   3  -2   99.49    4.20
   1  -3   2   88.59    4.30
   1  -3   2   93.89    4.90
  -2   3  -2   47.40    3.70
  -2   3  -2   39.40    3.40
   2  -3   2   47.50    3.70
   2  -3   2   40.60    3.60
  -3   3  -2    4.90    1.90
  -3   3  -2    7.60    2.50
   3  -3   2    6.40    2.00
   3  -3   2    5.00    2.20
  -4   3  -2    8.20    3.00
  -4   3  -2    3.40    2.40
   4  -3   2    0.50    2.00
   4  -3   2    4.10    1.90
   4  -3   2    3.30    1.70
  -5   3  -2   13.40    5.60
   5  -3   2    4.70    3.20
   5  -3   2    9.00    2.80
   5  -3   2   11.30    3.60
  -6   3  -2   96.29    8.40
  -6   3  -2   79.99    7.70
   6  -3   2  114.59    9.00
  -7   3  -2   78.49    8.30
   7  -3   2   71.99    8.30
  -7  -2   2    8.90    3.60
   6   2  -2   10.00    3.10
  -6  -2   2   14.90    4.00
   5   2  -2  101.19    6.30
  -5  -2   2  106.19    8.10
  -5  -2   2   83.59    6.50
   4   2  -2   92.69    5.30
   4   2  -2   69.29    4.80
  -4  -2   2   85.19    5.50
  -4  -2   2   84.29    7.10
  -4  -2   2   86.29    5.40
   3   2  -2   27.90    2.50
   3   2  -2   24.80    2.40
  -3  -2   2   28.30    3.70
  -3  -2   2   27.40    2.70
  -3  -2   2   26.10    2.70
   2   2  -2   94.69    3.70
   2   2  -2   98.69    3.80
  -2  -2   2   96.19    4.00
  -2  -2   2   95.59    5.60
  -2  -2   2   97.29    4.00
  -1  -2   2 1061.69   22.50
  -1  -2   2 1060.79   22.40
  -2   2  -2    5.70    3.30
  -2   2  -2    5.70    2.70
   2  -2   2    5.90    1.90
   2  -2   2    6.60    2.20
  -3   2  -2   14.70    2.60
   3  -2   2   14.40    2.50
   3  -2   2   24.20    3.80
  -4   2  -2   15.40    3.60
  -4   2  -2   13.70    3.60
   4  -2   2    7.60    2.20
   4  -2   2    7.80    2.80
   4  -2   2   10.70    2.90
  -5   2  -2   13.40    3.30
  -5   2  -2   20.00    4.40
   5  -2   2   18.80    3.90
   5  -2   2   18.30    4.20
   5  -2   2   13.30    3.90
  -6   2  -2    5.60    3.10
  -6   2  -2    3.80    3.40
   6  -2   2    1.80    2.50
  -7   2  -2   10.00    3.80
  -7  -1   2   28.50    5.70
   6   1  -2    0.50    2.10
  -6  -1   2    3.70    2.80
  -6  -1   2    4.80    2.70
   5   1  -2    1.30    1.60
  -5  -1   2    3.40    2.40
  -5  -1   2    3.90    2.10
   4   1  -2    2.10    1.60
  -4  -1   2    2.40    1.60
  -4  -1   2    3.50    2.20
  -4  -1   2    6.30    2.70
   3   1  -2   39.50    3.30
   3   1  -2   48.00    3.50
  -3  -1   2   46.40    3.50
  -3  -1   2   45.80    4.40
  -3  -1   2   44.80    3.60
   2   1  -2   15.10    1.80
   2   1  -2   19.80    2.40
  -2  -1   2   14.80    1.80
   1   1  -2  345.57    8.40
   1   1  -2  344.97    8.50
  -1  -1   2  335.47    8.50
  -1  -1   2  343.67    8.50
   0   1  -2  421.36    9.70
   0  -1   2  411.16    9.70
  -1   1  -2   -0.10    0.90
  -1   1  -2    0.50    1.30
   1  -1   2   -0.40    0.90
   1  -1   2    0.50    0.80
  -2   1  -2    5.30    1.90
  -2   1  -2    7.00    2.70
   2  -1   2    6.50    1.90
   2  -1   2    3.40    1.40
  -3   1  -2  236.28    9.40
  -3   1  -2  246.78    9.40
   3  -1   2  225.38    9.10
  -4   1  -2   20.70    3.90
  -4   1  -2   14.50    3.60
   4  -1   2   14.70    2.90
   4  -1   2   12.30    3.00
   4  -1   2   13.70    3.10
  -5   1  -2  414.26   16.30
  -5   1  -2  441.66   16.40
   5  -1   2  407.76   16.20
   5  -1   2  436.06   16.20
   5  -1   2  427.66   16.80
  -6   1  -2  129.39    9.10
  -6   1  -2  138.39    9.60
   6  -1   2  132.49    9.40
  -7   1  -2    3.90    3.50
   7  -1   2    0.70    3.60
   6   0  -2   44.30    5.50
  -6   0   2   46.90    5.70
  -6   0   2   50.49    5.60
   5   0  -2   -2.70    1.80
  -5   0   2    2.60    2.40
  -5   0   2    0.70    1.50
   4   0  -2  166.68    8.20
   4   0  -2  171.68    8.10
  -4   0   2  168.98    8.30
  -4   0   2  165.88    8.20
   3   0  -2   23.50    3.60
   3   0  -2   22.70    3.40
  -3   0   2   16.00    2.50
  -3   0   2   24.00    2.90
  -3   0   2   18.90    3.20
   2   0  -2   10.40    2.40
   2   0  -2    8.20    1.70
  -2   0   2   11.20    2.10
   0   0  -2    0.90    0.50
   0   0   2    0.30    0.60
  -2   0  -2 1395.66   31.30
  -2   0  -2 1307.67   30.90
   2   0   2 1340.87   31.30
   2   0   2 1340.87   30.90
  -3   0  -2   98.39    5.70
  -3   0  -2   92.79    5.40
   3   0   2   98.99    5.50
   3   0   2   97.29    6.00
   3   0   2   97.99    5.60
  -4   0  -2   30.10    3.70
  -4   0  -2   36.40    4.10
   4   0   2   46.90    4.20
   4   0   2   38.50    4.10
  -5   0  -2  376.36   15.20
  -5   0  -2  399.36   15.30
   5   0   2  386.56   15.00
  -6   0  -2    9.40    3.90
  -6   0  -2    7.00    3.30
   6   0   2    5.60    2.70
  -7   0  -2    2.50    3.30
   7   0   2   -0.50    2.50
  -7   1   2   21.60    5.10
   6  -1  -2  119.09    8.70
  -6   1   2  109.59    8.30
  -6   1   2  116.39    8.60
   5  -1  -2   14.10    3.90
   5  -1  -2   19.50    3.80
  -5   1   2   13.50    3.80
  -5   1   2   14.10    3.50
   4  -1  -2   43.20    4.40
   4  -1  -2   40.40    4.20
  -4   1   2   37.80    4.00
  -4   1   2   37.70    4.20
   3  -1  -2  400.46   13.00
   3  -1  -2  411.86   13.30
  -3   1   2  405.66   13.10
  -3   1   2  403.56   12.50
  -3   1   2  390.96   12.90
   2  -1  -2 1049.00   25.00
   2  -1  -2 1050.29   24.90
  -2   1   2 1009.00   24.80
   1  -1  -2   42.10    2.70
   1  -1  -2   46.90    2.80
  -1   1   2   47.40    2.90
  -1   1   2   47.90    2.80
   0  -1  -2   22.70    1.80
   0  -1  -2   22.60    1.80
   0   1   2   25.50    1.80
  -1  -1  -2    6.40    1.40
  -1  -1  -2    6.80    1.40
   1   1   2    7.80    1.50
  -2  -1  -2 1301.77   30.50
  -2  -1  -2 1324.17   30.50
   2   1   2 1348.17   30.40
  -3  -1  -2  456.55   15.80
  -3  -1  -2  487.45   14.50
   3   1   2  482.15   14.30
   3   1   2  497.65   16.30
  -4  -1  -2  328.27   12.30
  -4  -1  -2  335.47   12.70
   4   1   2  340.57   14.20
   4   1   2  338.97   12.20
  -5  -1  -2    8.60    3.10
  -5  -1  -2    8.80    2.70
  -6  -1  -2    9.60    3.30
  -6  -1  -2   19.50    4.30
  -7  -1  -2    9.90    3.90
   7  -2  -2    7.40    5.40
  -7   2   2   10.50    4.30
   6  -2  -2    2.80    2.80
  -6   2   2    1.00    3.10
  -6   2   2    8.90    4.20
   5  -2  -2   42.30    5.20
   5  -2  -2   48.70    5.50
  -5   2   2   40.20    4.60
  -5   2   2   52.59    5.70
   4  -2  -2  529.55   17.50
   4  -2  -2  524.35   17.40
  -4   2   2  508.65   17.20
  -4   2   2  544.75   17.80
   3  -2  -2 1582.14   38.10
  -3   2   2 1559.44   37.90
  -3   2   2 1571.94   37.90
   2  -2  -2  212.58    8.00
   2  -2  -2  209.88    8.00
  -2   2   2  212.58    9.30
   1  -2  -2  246.08    7.80
   1  -2  -2  241.88    7.70
  -1   2   2  246.88    7.70
  -1   2   2  226.88    7.60
   0  -2  -2   10.90    1.50
   0  -2  -2   13.60    1.50
   0   2   2    9.10    1.40
   0   2   2   12.20    1.60
  -1  -2  -2  587.54   14.30
  -1  -2  -2  571.44   14.20
   1   2   2  569.04   14.00
   1   2   2  580.84   14.00
  -2  -2  -2 1150.88   27.00
  -2  -2  -2 1140.59   27.00
   2   2   2 1157.18   26.70
   2   2   2 1149.89   26.70
   2   2   2 1185.88   29.70
  -3  -2  -2  173.58    7.50
  -3  -2  -2  176.08    8.40
   3   2   2  183.48    7.20
   3   2   2  174.48    9.10
   3   2   2  180.28    7.20
  -4  -2  -2   26.90    4.20
  -4  -2  -2   31.80    4.50
   4   2   2   25.50    3.10
  -5  -2  -2   38.70    5.50
  -5  -2  -2   44.20    6.00
   5   2   2   40.80    4.40
  -6  -2  -2    1.60    2.30
  -6  -2  -2    5.10    3.20
   6   2   2   -3.00    1.90
  -7  -2  -2   17.80    6.20
   7  -3  -2   -1.80    3.30
  -7   3   2    9.00    4.20
   6  -3  -2    9.50    3.60
  -6   3   2    7.10    3.60
  -6   3   2   12.20    4.40
   5  -3  -2    9.20    3.00
   5  -3  -2   10.90    3.60
  -5   3   2    5.80    4.90
   4  -3  -2    0.60    2.00
   4  -3  -2    4.60    2.80
  -4   3   2    3.20    1.90
  -4   3   2    2.20    2.40
   3  -3  -2   10.30    2.90
   3  -3  -2   12.40    3.30
  -3   3   2    7.20    2.00
  -3   3   2    7.70    2.40
   2  -3  -2   23.90    2.80
   2  -3  -2   24.60    3.00
  -2   3   2   21.40    3.20
   1  -3  -2   18.00    2.30
   1  -3  -2   17.80    2.30
  -1   3   2   17.10    2.20
  -1   3   2   20.80    2.30
   0  -3  -2   59.39    3.20
   0  -3  -2   57.09    3.20
   0   3   2   58.29    3.10
   0   3   2   58.69    3.10
  -1  -3  -2 1062.19   24.70
  -1  -3  -2 1106.29   24.80
   1   3   2 1082.79   24.20
   1   3   2 1059.59   26.90
   1   3   2 1081.69   24.20
  -2  -3  -2  627.34   16.20
  -2  -3  -2  626.34   16.30
   2   3   2  615.54   15.50
   2   3   2  630.94   15.60
   2   3   2  623.34   19.10
  -3  -3  -2    4.30    1.80
  -3  -3  -2    2.70    1.50
   3   3   2    4.70    1.40
   3   3   2    2.40    1.30
   3   3   2    1.60    2.20
  -4  -3  -2   25.00    4.10
  -4  -3  -2   22.80    3.80
   4   3   2   20.60    4.20
  -5  -3  -2   58.69    5.60
  -5  -3  -2   65.59    5.60
   5   3   2   64.09    5.10
  -6  -3  -2   12.30    3.80
   6   3   2    7.50    3.10
  -7  -3  -2    6.80    3.50
   7  -4  -2    6.30    3.40
  -7   4   2   13.70    5.10
   6  -4  -2    3.30    3.30
  -6   4   2    3.60    4.70
   5  -4  -2   27.00    5.10
   5  -4  -2   36.80    6.30
  -5   4   2   23.30    4.80
   4  -4  -2   23.40    5.00
   4  -4  -2   19.00    4.30
  -4   4   2   20.20    4.10
  -4   4   2   23.00    4.50
   3  -4  -2    9.00    2.90
   3  -4  -2    6.60    2.70
  -3   4   2    5.10    2.00
  -3   4   2    6.40    2.40
   2  -4  -2    4.40    2.10
   2  -4  -2    1.80    1.80
  -2   4   2    4.70    1.90
   1  -4  -2  188.78    7.40
   1  -4  -2  170.88    8.00
  -1   4   2  187.88    7.00
   0  -4  -2   15.40    2.20
   0  -4  -2   15.30    1.90
   0   4   2   17.80    2.00
   0   4   2   19.20    2.70
   0   4   2   15.80    1.70
  -1  -4  -2  522.35   13.80
  -1  -4  -2  522.35   13.70
   1   4   2  537.45   12.90
   1   4   2  521.95   12.90
   1   4   2  517.45   16.00
  -2  -4  -2   13.80    2.40
  -2  -4  -2   12.10    2.10
   2   4   2    7.50    2.70
   2   4   2   11.70    1.50
   2   4   2   13.50    1.90
  -3  -4  -2   25.10    2.90
  -3  -4  -2   29.40    3.00
   3   4   2   31.50    2.40
  -4  -4  -2   52.09    4.60
  -4  -4  -2   48.30    4.50
   4   4   2   52.59    3.70
  -5  -4  -2   19.60    4.10
  -5  -4  -2   16.80    3.60
   5   4   2   16.30    2.90
  -6  -4  -2   39.00    5.00
  -6  -4  -2   41.00    6.30
   7  -5  -2   17.10    5.20
  -7   5   2    8.40    5.30
   6  -5  -2    8.40    3.20
   6  -5  -2    1.20    3.70
  -6   5   2    1.10    2.90
   5  -5  -2   10.30    4.00
   5  -5  -2    8.10    3.30
  -5   5   2    2.30    2.90
   4  -5  -2   25.00    4.60
   4  -5  -2   26.10    5.30
  -4   5   2   31.60    5.50
   3  -5  -2   21.60    4.20
   3  -5  -2   19.10    3.20
  -3   5   2   18.20    3.40
   2  -5  -2   37.90    3.80
   2  -5  -2   33.80    3.80
  -2   5   2   38.80    3.70
  -2   5   2   34.40    3.70
   1  -5  -2   28.50    3.20
   1  -5  -2   27.30    3.00
  -1   5   2   30.80    2.90
  -1   5   2   36.00    3.00
   0  -5  -2    3.20    1.30
   0  -5  -2    3.50    1.40
   0   5   2    5.60    1.30
  -1  -5  -2    8.00    1.70
  -1  -5  -2   11.90    2.10
   1   5   2    8.90    1.30
  -2  -5  -2    6.30    1.60
  -2  -5  -2   11.00    2.30
  -3  -5  -2   99.19    5.20
  -3  -5  -2   95.29    5.20
   3   5   2   94.99    3.50
  -4  -5  -2   12.20    3.20
  -4  -5  -2   12.80    3.10
  -5  -5  -2    3.10    3.90
  -5  -5  -2    1.20    2.20
  -6  -5  -2   51.89    5.60
   6  -6  -2    5.60    3.80
  -6   6   2    1.20    4.10
   5  -6  -2    2.40    3.00
   5  -6  -2    7.40    3.50
  -5   6   2   -0.30    2.50
   4  -6  -2    1.80    2.00
   4  -6  -2    2.60    2.50
   3  -6  -2  310.97   13.30
   3  -6  -2  329.17   13.40
  -3   6   2  312.17   12.80
   2  -6  -2  420.96   14.80
   2  -6  -2  444.26   15.40
  -2   6   2  459.95   14.70
   1  -6  -2   31.30    3.40
   1  -6  -2   35.80    3.70
  -1   6   2   34.30    3.20
   0  -6  -2   30.10    3.00
   0  -6  -2   37.00    3.20
   0   6   2   27.70    2.20
  -1  -6  -2   21.30    2.50
  -1  -6  -2   23.70    2.50
  -2  -6  -2   15.10    2.60
  -2  -6  -2   15.40    2.60
  -3  -6  -2   23.30    2.90
  -3  -6  -2   30.00    3.00
  -4  -6  -2   11.30    2.70
  -4  -6  -2   17.30    3.20
  -5  -6  -2    4.60    2.90
   6  -7  -2    2.40    4.40
   5  -7  -2    6.00    3.20
  -5   7   2   -1.00    3.70
   4  -7  -2    2.50    2.40
   4  -7  -2    3.50    2.80
  -4   7   2    2.20    2.40
   3  -7  -2   18.80    4.50
   3  -7  -2   15.10    3.60
  -3   7   2   19.80    4.10
   2  -7  -2    4.00    2.30
   2  -7  -2    3.60    2.40
  -2   7   2    3.90    2.00
   1  -7  -2    1.90    1.90
   1  -7  -2    3.40    1.80
  -1   7   2    0.80    1.80
   0  -7  -2   33.10    5.20
   0  -7  -2   30.40    3.20
  -1  -7  -2   25.20    3.30
  -1  -7  -2   22.00    2.70
  -2  -7  -2  186.28    6.90
  -2  -7  -2  175.28    6.90
  -3  -7  -2   19.70    2.40
  -3  -7  -2   19.00    2.80
  -4  -7  -2   23.00    3.50
  -4  -7  -2   24.30    3.50
  -5  -7  -2    6.50    2.80
  -5  -7  -2    7.00    2.80
   5  -8  -2    2.90    3.70
   4  -8  -2   10.80    3.70
   3  -8  -2    5.20    2.90
   3  -8  -2   10.00    3.60
  -3   8   2    5.80    3.20
   2  -8  -2   -1.10    2.10
   2  -8  -2    2.70    2.10
  -2   8   2    2.40    2.40
   1  -8  -2    9.80    2.70
   1  -8  -2   10.40    2.80
   0  -8  -2   58.09    4.40
   0  -8  -2   53.29    4.30
  -1  -8  -2   50.79    3.70
  -1  -8  -2   60.29    4.00
  -2  -8  -2   48.60    3.40
  -2  -8  -2   45.50    3.30
  -3  -8  -2    6.00    1.70
  -3  -8  -2    9.00    1.90
  -4  -8  -2    5.70    1.80
  -4  -8  -2    7.20    1.80
   4  -9  -2    2.70    3.00
   3  -9  -2    3.80    2.80
   2  -9  -2    4.30    2.60
   2  -9  -2    2.30    4.20
   1  -9  -2    0.40    2.30
   1  -9  -2   -3.60    1.70
   0  -9  -2   51.69    4.60
   0  -9  -2   44.20    3.90
  -1  -9  -2    7.90    2.10
   1 -10  -2  112.49    6.90
   0 -10  -2   30.60    4.30
   0 -10  -2   25.70    4.40
   1 -10   3    5.30    2.50
   1 -10   3    3.40    2.20
   2 -10   3    2.20    2.60
   2 -10   3    2.90    2.50
   0  -9   3    9.10    1.60
   0  -9   3    7.60    1.60
   1  -9   3   46.90    4.20
   1  -9   3   44.70    3.90
   2  -9   3   -0.30    1.90
   2  -9   3    2.30    2.50
   3  -9   3    1.70    2.70
   3  -9   3    0.00    2.50
   4  -9   3   -1.40    2.80
   0  -8   3  162.48    5.90
   0  -8   3  163.48    5.90
   1  -8   3    5.20    2.30
   1  -8   3    8.10    2.50
   2  -8   3    3.00    2.30
   2  -8   3    2.60    2.00
  -3   8  -3   13.80    3.60
   3  -8   3   13.40    4.20
   3  -8   3   15.90    3.80
  -4   8  -3   -2.00    2.90
   4  -8   3    3.80    2.90
   4  -8   3   -0.40    2.60
   5  -8   3   22.00    5.40
  -5  -7   3   20.90    2.20
  -5  -7   3   28.70    3.10
  -1  -7   3   45.80    5.10
   0  -7   3    1.90    1.20
   0  -7   3    1.60    2.20
   0  -7   3    3.10    1.40
   1  -7   3    8.50    2.30
   1  -7   3    9.00    2.30
   1  -7   3   11.00    2.50
  -2   7  -3   36.00    3.40
   2  -7   3   39.80    4.10
   2  -7   3   30.80    3.70
  -3   7  -3   12.90    3.00
   3  -7   3    6.40    2.80
   3  -7   3   13.10    3.50
  -4   7  -3   17.50    4.20
   4  -7   3   22.50    4.20
   4  -7   3   20.70    4.20
   5  -7   3   45.50    7.60
   6  -7   3    8.80    4.40
  -6  -6   3   -0.10    2.10
  -6  -6   3   -0.70    2.10
  -5  -6   3   18.00    3.30
  -5  -6   3   13.80    2.60
  -4  -6   3   16.90    2.00
  -4  -6   3   19.00    2.20
  -3  -6   3  651.63   23.40
  -2  -6   3  133.39    8.70
  -1  -6   3   28.80    4.60
   0  -6   3   71.59    3.50
   0  -6   3   75.49    3.60
   0  -6   3   72.49    5.10
  -1   6  -3   12.40    2.00
  -1   6  -3   11.00    1.80
   1  -6   3   10.70    2.30
  -2   6  -3  222.18    8.90
   2  -6   3  234.48    9.70
  -3   6  -3    6.20    2.70
   3  -6   3    8.10    2.80
  -4   6  -3    4.70    2.30
   4  -6   3    0.80    2.30
  -5   6  -3   21.00    5.00
   5  -6   3   14.60    3.60
   5  -6   3   22.00    4.70
  -6   6  -3    2.80    3.70
   6  -6   3    0.80    3.00
  -6  -5   3   -2.70    1.70
  -5  -5   3    2.70    2.00
  -5  -5   3    5.30    1.90
  -4  -5   3  153.28    6.40
  -3  -5   3 1253.87   35.90
  -3  -5   3 1271.17   28.10
  -3  -5   3 1256.57   28.20
  -2  -5   3   16.20    3.80
  -1  -5   3  155.48    9.00
   0  -5   3   31.70    2.20
   0  -5   3   27.90    2.00
  -1   5  -3    2.50    1.20
  -1   5  -3    2.00    1.00
   1  -5   3    0.70    1.20
   1  -5   3   -0.20    1.10
  -2   5  -3   64.39    4.30
  -2   5  -3   64.69    4.50
   2  -5   3   64.59    4.80
  -3   5  -3    2.70    1.90
   3  -5   3   -0.50    1.70
   3  -5   3   -0.50    1.20
  -4   5  -3   -0.70    1.90
   4  -5   3    1.40    1.30
   4  -5   3   -1.00    1.60
   4  -5   3    5.70    1.90
  -5   5  -3    3.40    2.80
   5  -5   3    3.40    3.10
   6  -5   3    0.30    2.70
   6  -5   3    2.40    3.20
  -7   5  -3    5.90    4.40
   7  -5   3    2.60    4.90
  -7  -4   3    7.20    4.20
   6   4  -3    1.20    3.00
  -6  -4   3    0.90    2.10
  -6  -4   3    3.70    2.40
  -5  -4   3    0.50    1.60
  -5  -4   3    0.80    1.40
   4   4  -3  178.98    6.10
  -4  -4   3  167.68    7.50
  -4  -4   3  186.58   11.20
  -4  -4   3  171.08    7.30
  -3  -4   3    1.80    1.10
  -3  -4   3    5.00    1.60
  -3  -4   3    0.40    2.30
  -2  -4   3    4.80    1.10
  -2  -4   3    3.80    0.90
  -2  -4   3    5.00    2.30
   0  -4   3   92.59    3.60
   0  -4   3   90.69    3.50
  -1   4  -3 9999.00  200.48
   1  -4   3 9551.24  200.78
  -2   4  -3 7229.18  154.08
  -2   4  -3 7486.35  154.28
   2  -4   3 7506.35  154.68
   2  -4   3 7307.77  154.58
  -3   4  -3   25.40    4.30
  -3   4  -3   17.60    3.10
   3  -4   3   14.10    2.90
  -4   4  -3    7.90    2.60
  -4   4  -3   13.10    3.70
   4  -4   3   11.30    3.50
   4  -4   3   13.20    2.80
   4  -4   3    8.20    2.30
  -5   4  -3    0.10    2.30
   5  -4   3    3.10    2.20
   5  -4   3    3.00    2.30
   5  -4   3    0.10    2.80
  -6   4  -3   11.80    3.60
   6  -4   3   13.00    4.70
  -7   4  -3   17.20    5.30
   7  -4   3   15.50    5.20
  -7  -3   3    6.80    3.40
   6   3  -3   93.29    6.40
  -6  -3   3   85.29    7.00
  -6  -3   3   90.39    6.60
   5   3  -3   36.60    3.80
  -5  -3   3   48.20    7.90
  -5  -3   3   37.90    4.00
   4   3  -3  222.48    8.30
  -4  -3   3  230.88    9.00
  -4  -3   3  216.98    9.00
  -4  -3   3  236.78   12.20
   3   3  -3   35.90    3.40
   3   3  -3   34.60    2.40
  -3  -3   3   34.10    2.80
  -3  -3   3   31.60    2.80
  -3  -3   3   25.10    4.40
   2   3  -3    3.90    0.80
   2   3  -3    4.70    0.90
  -2  -3   3    4.30    1.10
  -1  -3   3   13.20    1.10
  -1  -3   3   13.40    1.10
   0   3  -3    0.50    0.70
   0   3  -3    0.90    0.70
   0  -3   3   -0.30    0.70
   0  -3   3   -0.20    0.60
  -1   3  -3  115.59    4.80
  -1   3  -3  124.19    5.00
   1  -3   3  128.59    5.20
   1  -3   3  107.59    4.90
  -2   3  -3   39.00    3.50
  -2   3  -3   36.60    3.20
   2  -3   3   40.80    3.70
   2  -3   3   42.00    3.60
  -3   3  -3    3.70    2.10
  -3   3  -3    0.10    2.40
   3  -3   3    1.90    2.00
   3  -3   3    3.40    1.70
  -4   3  -3   71.39    6.00
  -4   3  -3   78.69    6.00
   4  -3   3   76.09    5.90
   4  -3   3   73.79    7.90
  -5   3  -3   -1.30    3.60
  -5   3  -3   -2.50    1.60
   5  -3   3   -1.70    2.30
   5  -3   3    5.00    2.40
   5  -3   3    0.00    1.90
  -6   3  -3  305.47   18.70
  -6   3  -3  344.27   16.00
   6  -3   3  333.07   15.90
  -7   3  -3   56.69    7.20
   7  -3   3   43.60    7.30
  -7  -2   3  106.99    8.60
   6   2  -3   71.79    6.20
  -6  -2   3   89.29    6.90
  -6  -2   3   85.99    7.00
   5   2  -3  167.58    8.30
  -5  -2   3  168.18    8.80
  -5  -2   3  147.69    9.70
   4   2  -3  185.08    8.00
   4   2  -3  190.68    8.00
  -4  -2   3  189.78    8.50
  -4  -2   3  188.88    8.30
  -4  -2   3  190.88   10.40
   3   2  -3  158.98    6.30
   3   2  -3  161.18    6.30
  -3  -2   3  161.08    8.50
  -3  -2   3  165.38    6.70
  -3  -2   3  162.98    6.60
   2   2  -3   69.39    3.20
   2   2  -3   70.59    3.30
  -2  -2   3   65.99    3.30
  -2  -2   3   67.29    3.40
   1   2  -3  958.30   20.60
  -1  -2   3  955.20   20.90
  -1  -2   3  945.91   20.90
   0   2  -3 1130.19   24.90
   0   2  -3 1161.58   24.90
   0  -2   3 1153.58   25.10
   0  -2   3 1162.58   25.10
  -1   2  -3 1414.06   31.90
   1  -2   3 1450.95   32.10
  -2   2  -3  445.26   13.40
  -2   2  -3  462.35   13.50
   2  -2   3  460.95   13.70
   2  -2   3  464.45   13.50
  -3   2  -3  238.38    9.50
  -3   2  -3  222.08    9.50
   3  -2   3  226.98    9.70
  -4   2  -3   86.19    6.30
  -4   2  -3   87.59    6.20
   4  -2   3   90.79    6.50
   4  -2   3   80.09    6.10
  -5   2  -3   97.19    7.30
  -5   2  -3  103.29    7.70
   5  -2   3   86.99    7.00
   5  -2   3   92.89    7.20
   5  -2   3   90.69    7.50
  -6   2  -3  234.48   12.70
  -6   2  -3  239.78   12.90
  -7   2  -3    6.60    3.20
   7  -2   3    1.60    3.90
  -7  -1   3   20.40    5.60
   6   1  -3   75.09    6.70
  -6  -1   3   87.69    7.30
  -6  -1   3   84.29    6.90
   5   1  -3  334.27   16.50
  -5  -1   3  357.36   14.00
  -5  -1   3  357.36   13.80
   4   1  -3    5.10    2.30
   4   1  -3    5.90    2.10
  -4  -1   3    3.00    2.50
  -4  -1   3    2.00    1.40
  -4  -1   3    2.30    1.70
   3   1  -3   14.30    2.30
   3   1  -3   14.70    2.70
  -3  -1   3   10.30    2.10
  -3  -1   3   11.90    2.30
  -3  -1   3    9.30    2.70
   2   1  -3  979.80   22.80
  -2  -1   3  973.40   23.00
  -2  -1   3  967.70   22.90
   1   1  -3  914.41   20.30
  -1  -1   3  881.31   20.20
  -1  -1   3  900.01   20.40
   0   1  -3   47.30    2.40
   0  -1   3   46.00    2.40
   0  -1   3   43.20    2.40
  -1   1  -3   29.00    2.40
  -1   1  -3   27.50    2.30
   1  -1   3   25.70    2.30
   1  -1   3   28.60    2.40
  -2   1  -3    2.60    1.60
  -2   1  -3    1.60    1.00
   2  -1   3    1.70    1.40
   2  -1   3    2.60    1.60
  -3   1  -3  153.78    7.30
  -3   1  -3  154.68    7.50
   3  -1   3  154.78    7.50
   3  -1   3  138.79    7.00
  -4   1  -3   90.29    7.30
   4  -1   3   96.69    6.60
   4  -1   3   92.39    6.30
   4  -1   3   87.29    6.30
  -5   1  -3   58.79    5.90
  -5   1  -3   52.39    5.80
   5  -1   3   50.59    5.40
   5  -1   3   41.80    5.20
  -6   1  -3   -2.00    2.80
  -6   1  -3    3.50    2.60
   6  -1   3    1.00    1.80
  -7   1  -3   -3.70    2.50
   7  -1   3   -2.00    2.60
   7   0  -3    1.60    3.20
  -7   0   3    1.10    2.80
   6   0  -3   58.09    6.00
  -6   0   3   44.30    5.30
  -6   0   3   52.09    5.80
   5   0  -3   78.39    6.50
  -5   0   3   77.29    6.10
  -5   0   3   81.99    6.60
   4   0  -3   27.70    4.20
   4   0  -3   35.00    3.70
  -4   0   3   33.40    4.00
  -4   0   3   35.40    4.40
  -4   0   3   34.00    3.80
   3   0  -3 2398.96   53.29
   3   0  -3 2292.67   52.89
  -3   0   3 2389.26   53.89
  -3   0   3 2374.56   53.19
   2   0  -3 5494.55  116.59
  -2   0   3 5498.95  114.79
   1   0  -3  276.07    8.00
  -1   0   3  268.67    7.80
  -1   0   3  267.17    7.90
   0   0  -3  687.73   16.10
   0   0  -3  712.23   16.20
   0   0   3  646.44   15.90
  -1   0  -3   16.40    1.90
  -1   0  -3   18.80    2.10
   1   0   3   19.20    2.00
   1   0   3   16.50    1.90
  -2   0  -3   58.69    4.00
  -2   0  -3   59.79    3.90
   2   0   3   68.89    4.10
  -3   0  -3 1252.27   31.30
  -3   0  -3 1308.97   31.80
   3   0   3 1261.77   31.60
   3   0   3 1264.97   31.20
  -4   0  -3  127.69    7.30
  -4   0  -3  135.89    7.70
   4   0   3  130.79    8.50
   4   0   3  129.99    8.30
   4   0   3  130.49    7.50
  -5   0  -3    4.70    2.60
  -5   0  -3    2.40    2.10
   5   0   3    3.70    2.40
  -6   0  -3   16.40    4.60
  -6   0  -3   22.00    6.00
  -7   0  -3    9.50    4.30
   7   0   3   -2.10    2.30
   7  -1  -3    2.00    3.20
  -7   1   3    5.40    3.90
   6  -1  -3    6.70    3.50
  -6   1   3    9.30    3.70
  -6   1   3    4.60    2.40
   5  -1  -3   92.39    7.10
   5  -1  -3   89.09    6.90
  -5   1   3   89.69    6.80
  -5   1   3   89.59    7.20
   4  -1  -3   51.69    4.70
   4  -1  -3   47.90    4.70
  -4   1   3   42.90    5.00
  -4   1   3   45.40    5.40
  -4   1   3   45.60    4.40
   3  -1  -3   55.99    4.30
   3  -1  -3   48.10    4.20
  -3   1   3   46.40    3.80
  -3   1   3   50.09    4.30
  -3   1   3   49.10    4.00
   2  -1  -3  372.86   11.60
   2  -1  -3  391.76   11.90
  -2   1   3  402.96   11.80
  -2   1   3  372.56   11.70
   1  -1  -3  152.08    5.80
   1  -1  -3  152.28    5.80
  -1   1   3  158.08    5.80
  -1   1   3  159.08    5.90
   0  -1  -3  132.09    4.90
   0  -1  -3  122.89    4.80
   0   1   3  133.99    4.90
  -1  -1  -3    4.40    1.30
  -1  -1  -3    2.50    1.00
   1   1   3    6.30    1.40
  -2  -1  -3 2950.00   64.29
  -2  -1  -3 2982.00   64.29
   2   1   3 2973.50   64.09
  -3  -1  -3  396.86   13.30
  -3  -1  -3  380.26   12.60
   3   1   3  384.86   12.40
  -4  -1  -3   32.30    3.90
  -4  -1  -3   36.50    5.30
   4   1   3   25.20    5.10
   4   1   3   28.00    3.50
  -5  -1  -3   42.20    4.90
  -5  -1  -3   44.10    5.20
  -6  -1  -3   48.10    5.60
  -6  -1  -3   43.60    7.00
  -7  -1  -3   16.40    5.00
  -7   2   3    0.70    3.20
   6  -2  -3    4.30    3.50
  -6   2   3    5.40    2.50
  -6   2   3    0.20    2.60
   5  -2  -3   14.80    4.20
   5  -2  -3   30.70    5.10
  -5   2   3   18.90    4.20
  -5   2   3   16.60    3.60
   4  -2  -3   13.10    3.70
   4  -2  -3   16.30    3.60
  -4   2   3    8.40    3.10
  -4   2   3   12.40    3.60
   3  -2  -3   43.30    4.20
   3  -2  -3   51.59    4.50
  -3   2   3   41.90    4.10
  -3   2   3   46.20    4.10
  -3   2   3   35.50    3.30
   2  -2  -3  521.25   15.20
  -2   2   3  542.35   15.30
  -2   2   3  519.55   15.20
   1  -2  -3  327.97   10.20
   1  -2  -3  331.07   10.20
  -1   2   3  340.27   10.20
  -1   2   3  347.57   10.40
   0  -2  -3 1085.69   25.10
   0  -2  -3 1085.29   25.20
   0   2   3 1087.49   25.00
  -1  -2  -3  145.99    5.70
  -1  -2  -3  145.89    5.60
   1   2   3  139.39    5.40
   1   2   3  151.08    5.60
  -2  -2  -3  950.50   26.50
  -2  -2  -3 1022.60   25.00
   2   2   3 1068.59   24.80
   2   2   3 1065.59   24.80
  -3  -2  -3   36.00    3.50
  -3  -2  -3   26.60    3.00
   3   2   3   27.10    2.90
   3   2   3   37.30    6.20
  -4  -2  -3    3.40    2.00
  -4  -2  -3    3.20    2.10
   4   2   3    4.50    1.90
  -5  -2  -3   32.50    5.30
  -5  -2  -3   19.00    3.70
   5   2   3   21.80    3.80
  -6  -2  -3    6.90    3.50
   6   2   3    3.20    3.00
  -7  -2  -3   86.49   13.60
  -7   3   3   15.50    5.40
   6  -3  -3   38.80    6.10
  -6   3   3   45.20    7.20
  -6   3   3   49.40    8.90
   5  -3  -3    3.70    2.80
   5  -3  -3    3.70    2.70
  -5   3   3    8.00    3.50
  -5   3   3    7.20    3.80
   4  -3  -3   27.40    4.80
  -4   3   3   22.20    4.50
  -4   3   3   17.40    3.60
   3  -3  -3  107.49    6.40
  -3   3   3  105.19    6.50
  -3   3   3  113.09    4.50
  -3   3   3  105.79    6.40
   2  -3  -3  114.89    6.10
   2  -3  -3  103.09    5.80
  -2   3   3  109.49    5.90
  -2   3   3  110.89    5.80
   1  -3  -3   35.70    3.30
   1  -3  -3   38.70    3.20
  -1   3   3   39.70    3.10
   0  -3  -3  438.76   13.80
   0  -3  -3  474.55   12.80
   0   3   3  456.25   12.50
   0   3   3  458.75   12.40
  -1  -3  -3    0.40    0.90
  -1  -3  -3   -0.70    0.80
   1   3   3    2.00    1.00
   1   3   3    0.20    1.00
  -2  -3  -3  121.59    5.70
  -2  -3  -3  122.69    5.60
   2   3   3  132.69    5.40
   2   3   3  128.29    5.40
   2   3   3  117.29    7.10
  -3  -3  -3    7.30    2.30
  -3  -3  -3    6.90    2.10
   3   3   3    8.40    3.50
   3   3   3    6.90    2.00
   3   3   3    6.60    2.00
  -4  -3  -3   59.69    4.90
  -4  -3  -3   52.59    4.70
   4   3   3   52.39    4.30
  -5  -3  -3    3.90    2.40
  -5  -3  -3    3.90    2.30
   5   3   3    5.30    2.30
  -6  -3  -3    4.30    2.80
  -6  -3  -3    2.00    2.80
   6   3   3    0.20    3.00
  -7  -3  -3   30.80    6.10
   7  -4  -3    8.30    4.90
  -7   4   3   -1.70    4.00
   6  -4  -3    3.20    3.30
  -6   4   3   -3.10    3.00
   5  -4  -3   -1.80    1.90
   5  -4  -3    0.00    2.40
  -5   4   3   -2.60    1.90
   4  -4  -3   25.50    3.90
   4  -4  -3   21.40    3.90
  -4   4   3   21.10    3.60
   3  -4  -3    0.90    1.80
   3  -4  -3    1.70    2.00
  -3   4   3    5.50    2.00
  -3   4   3   10.60    3.10
   2  -4  -3  731.73   20.80
   2  -4  -3  747.13   21.20
  -2   4   3  777.62   20.90
   1  -4  -3 1018.70   25.30
   1  -4  -3  979.50   25.20
  -1   4   3 1010.40   24.90
  -1   4   3 1006.20   25.00
   0  -4  -3   87.39    4.60
   0  -4  -3   78.19    4.50
   0   4   3   84.29    4.30
   0   4   3   89.09    4.30
   0   4   3   85.99    4.70
  -1  -4  -3   82.89    4.50
  -1  -4  -3   82.09    4.40
   1   4   3   90.29    5.70
   1   4   3   80.59    4.00
   1   4   3   87.19    4.30
  -2  -4  -3    2.80    1.60
  -2  -4  -3    1.30    1.30
   2   4   3    3.00    1.30
   2   4   3    0.80    1.10
  -3  -4  -3    7.20    2.20
  -3  -4  -3    7.40    2.10
   3   4   3    9.10    2.10
  -4  -4  -3   17.60    3.40
  -4  -4  -3   18.20    3.80
   4   4   3   19.90    3.20
  -5  -4  -3    7.50    2.80
  -5  -4  -3    8.80    3.00
   5   4   3    8.00    2.80
  -6  -4  -3    5.40    3.40
   7  -5  -3   15.60    4.70
  -7   5   3   -2.30    4.80
   6  -5  -3   -1.80    3.80
  -6   5   3    4.30    3.80
   5  -5  -3    1.00    2.50
   5  -5  -3    0.80    2.80
  -5   5   3    2.30    2.70
   4  -5  -3   14.40    4.30
  -4   5   3   11.60    3.70
   3  -5  -3    4.00    2.00
   3  -5  -3    1.90    1.80
  -3   5   3    0.20    1.70
   2  -5  -3    3.00    1.70
   2  -5  -3    1.40    1.80
  -2   5   3    1.10    1.80
  -2   5   3    1.90    1.50
   1  -5  -3   57.99    4.50
   1  -5  -3   59.69    4.30
  -1   5   3   58.49    4.10
   0  -5  -3   -0.50    1.00
   0  -5  -3    0.40    1.30
   0   5   3    2.70    1.60
   0   5   3    3.60    1.30
   0   5   3    0.80    1.20
  -1  -5  -3   60.69    4.00
  -1  -5  -3   65.09    4.10
   1   5   3   63.79    5.20
   1   5   3   65.59    3.40
   1   5   3   60.09    3.30
  -2  -5  -3   25.50    2.80
  -2  -5  -3   31.00    3.10
   2   5   3   37.20    5.70
   2   5   3   26.00    2.10
  -3  -5  -3  235.78    9.30
  -3  -5  -3  237.58    9.30
  -4  -5  -3   17.60    3.50
  -4  -5  -3   17.50    3.60
   4   5   3   14.30    2.50
  -5  -5  -3   19.30    3.90
  -5  -5  -3   26.00    4.60
  -6  -5  -3    8.80    2.90
   6  -6  -3    4.60    3.30
  -6   6   3   -7.00    3.90
   5  -6  -3    9.40    3.20
   5  -6  -3    6.30    3.50
  -5   6   3    7.30    3.40
   4  -6  -3    5.10    2.80
  -4   6   3    2.70    2.70
   3  -6  -3   91.69    7.20
   3  -6  -3   95.39    7.00
  -3   6   3  101.39    7.00
   2  -6  -3    1.70    2.20
  -2   6   3    2.10    1.90
   1  -6  -3   33.80    3.70
   1  -6  -3   38.70    3.90
  -1   6   3   45.50    3.70
   0  -6  -3    2.40    1.60
   0  -6  -3    0.50    1.40
   0   6   3    4.90    1.40
  -1  -6  -3   61.19    4.10
  -1  -6  -3   59.39    4.10
  -2  -6  -3   99.19    6.20
  -3  -6  -3   16.60    3.00
  -3  -6  -3   17.90    3.40
  -4  -6  -3    6.30    2.10
  -4  -6  -3    2.90    2.20
  -5  -6  -3   12.00    3.40
  -5  -6  -3    7.50    2.70
   6  -7  -3    5.30    3.80
   5  -7  -3   36.40    6.10
   4  -7  -3    4.60    3.00
   4  -7  -3   -0.10    2.60
  -4   7   3    3.40    3.40
   3  -7  -3   10.50    3.60
   3  -7  -3    5.40    2.90
  -3   7   3    1.90    2.20
   2  -7  -3   16.20    3.70
   2  -7  -3   17.20    3.70
  -2   7   3   21.20    3.90
   1  -7  -3   23.70    3.80
   1  -7  -3   32.40    3.90
  -1   7   3   26.90    3.60
   0  -7  -3   15.30    2.80
   0  -7  -3   12.40    2.80
   0   7   3   14.40    2.20
  -1  -7  -3   75.59    4.90
  -1  -7  -3   74.59    4.80
  -2  -7  -3   83.19    4.90
  -2  -7  -3   85.79    5.10
  -3  -7  -3    3.80    1.80
  -3  -7  -3    7.70    2.40
  -4  -7  -3    1.80    1.90
   5  -8  -3   36.00    7.30
   4  -8  -3   -1.60    3.10
   3  -8  -3    0.40    2.50
   3  -8  -3    3.00    2.70
  -3   8   3   -3.00    3.30
   2  -8  -3    0.20    2.00
   2  -8  -3    6.60    3.20
  -2   8   3    4.70    2.80
   1  -8  -3    5.40    2.50
   1  -8  -3    1.00    2.10
  -1   8   3    5.40    3.40
   0  -8  -3   93.59    5.90
   0  -8  -3   85.09    5.70
  -1  -8  -3   25.20    3.70
  -1  -8  -3   27.80    3.40
  -2  -8  -3    2.00    1.50
  -2  -8  -3    2.80    1.60
  -3  -8  -3    5.00    1.90
   3  -9  -3    1.70    2.50
   2  -9  -3    3.80    2.90
   2  -9  -3   -0.80    2.50
   1  -9  -3   92.59    6.70
   0  -9  -3   13.40    3.20
  -1  -9  -3   39.60    4.30
  -1  -9  -3   36.20    3.90
  -2  -9  -3    1.90    1.60
  -2  -9  -3    3.10    1.70
   1 -10   4   38.50    4.60
   1 -10   4   46.70    7.20
   2 -10   4    8.90    3.10
   2 -10   4    6.70    2.80
   1  -9   4   16.20    3.20
   1  -9   4   10.70    2.60
   2  -9   4    4.40    2.50
   2  -9   4    2.30    2.70
   3  -9   4    6.50    3.20
   3  -9   4   11.30    3.50
   4  -9   4    2.70    3.30
  -1  -8   4   16.70    3.70
   0  -8   4   -0.60    1.10
   0  -8   4   -0.50    1.90
   0  -8   4    1.40    1.10
   1  -8   4   15.90    2.90
   1  -8   4   21.20    3.40
   1  -8   4   25.20    3.70
   2  -8   4    3.20    2.40
   2  -8   4   -0.30    1.90
  -3   8  -4   39.10    5.10
   3  -8   4   28.50    4.60
   3  -8   4   44.40    5.60
  -4   8  -4   -0.60    3.10
   4  -8   4    1.70    2.40
   4  -8   4   -1.50    2.20
   5  -8   4   -0.20    2.60
  -5  -7   4    9.20    1.80
  -5  -7   4    6.80    1.70
  -3  -7   4   42.90    7.20
  -2  -7   4  357.36   15.70
  -1  -7   4   10.80    3.70
   0  -7   4   36.10    2.60
   0  -7   4   31.20    2.60
   0  -7   4   38.70    4.30
   1  -7   4    2.90    1.70
  -2   7  -4    8.10    2.20
   2  -7   4    8.50    2.50
  -3   7  -4   10.90    2.80
   3  -7   4   14.70    3.70
  -4   7  -4    9.10    3.10
   4  -7   4   10.20    3.60
  -5   7  -4    5.90    3.70
   5  -7   4    8.20    4.50
   6  -7   4   -5.20    3.70
  -6  -6   4   27.30    4.10
  -6  -6   4   22.10    4.00
  -5  -6   4   25.30    3.80
  -5  -6   4   27.50    3.00
  -4  -6   4   15.90    2.00
  -4  -6   4   17.20    2.00
  -4  -6   4   13.90    4.80
  -3  -6   4   11.80    4.20
  -2  -6   4    1.40    2.70
  -1  -6   4    4.70    2.70
   0  -6   4   11.30    1.90
   0  -6   4   13.80    2.00
  -1   6  -4   50.39    3.10
  -1   6  -4   46.50    3.40
   1  -6   4   49.60    3.90
   1  -6   4   48.90    3.80
  -2   6  -4  967.00   24.90
   2  -6   4  939.41   25.50
   2  -6   4  950.50   25.70
  -3   6  -4 1035.20   28.30
   3  -6   4 1021.20   28.90
   3  -6   4 1061.29   29.40
  -4   6  -4    1.70    2.30
   4  -6   4    5.00    2.80
   4  -6   4    2.40    2.00
  -5   6  -4   -2.10    2.10
   5  -6   4    1.80    2.60
  -6   6  -4    0.20    2.80
   6  -6   4    0.70    3.30
  -6  -5   4    9.10    2.80
  -5  -5   4   66.09    4.80
  -5  -5   4   60.39    4.60
  -4  -5   4  250.07    8.80
  -4  -5   4  235.68   15.40
  -3  -5   4  575.54   21.00
  -3  -5   4  569.84   14.30
  -3  -5   4  558.54   14.10
  -2  -5   4   21.50    4.20
   0  -5   4   29.50    2.20
   0  -5   4   31.50    2.30
  -1   5  -4   -0.10    1.10
   1  -5   4    0.70    1.20
   1  -5   4   -0.50    1.00
  -2   5  -4    1.80    1.40
  -2   5  -4    1.00    1.40
   2  -5   4    2.40    1.50
   2  -5   4    0.30    1.30
   3  -5   4   16.80    3.50
   3  -5   4   13.10    2.80
  -4   5  -4   -1.70    1.50
   4  -5   4   -1.60    1.90
   4  -5   4   -3.70    1.60
  -5   5  -4    4.60    2.50
   5  -5   4   10.20    2.90
   5  -5   4    2.10    2.50
   5  -5   4    7.30    3.00
   6  -5   4    9.30    4.80
  -7   5  -4   35.20    6.60
  -7  -4   4    3.10    3.70
  -6  -4   4  114.39    7.60
  -6  -4   4  100.19    7.20
  -5  -4   4   11.90    2.80
  -5  -4   4    6.70    4.00
  -5  -4   4   13.30    3.00
   4   4  -4   61.99    3.40
  -4  -4   4   64.69    7.20
  -4  -4   4   51.29    4.10
  -4  -4   4   59.79    4.40
  -3  -4   4  411.46   11.60
  -3  -4   4  415.46   16.40
  -3  -4   4  402.06   11.60
  -2  -4   4   47.00    2.50
  -2  -4   4   46.70    2.40
  -1  -4   4  125.79    3.90
  -1  -4   4  130.09    4.00
   0   4  -4   30.90    1.80
   0   4  -4   30.80    2.60
   0  -4   4   27.50    2.10
   0  -4   4   25.90    2.10
  -1   4  -4  920.91   21.60
  -1   4  -4  913.31   21.60
   1  -4   4  876.41   21.90
   1  -4   4  844.82   23.30
  -2   4  -4    8.30    2.50
  -2   4  -4    4.50    2.20
   2  -4   4    4.80    1.90
   2  -4   4    7.00    2.10
  -3   4  -4   42.30    6.80
  -3   4  -4   43.10    4.40
   3  -4   4   53.49    4.60
   3  -4   4   49.90    5.00
  -4   4  -4    5.70    2.50
  -4   4  -4    8.40    2.80
   4  -4   4    6.80    2.80
   4  -4   4   11.90    3.80
  -5   4  -4   14.60    4.30
   5  -4   4    7.90    3.10
   5  -4   4    9.30    3.90
   5  -4   4   10.60    5.60
  -6   4  -4   11.20    3.50
   6  -4   4   15.50    4.80
  -7   4  -4   25.80    5.80
  -7  -3   4    3.80    3.20
   6   3  -4   -2.00    2.10
  -6  -3   4    0.20    1.70
  -6  -3   4    1.20    2.60
   5   3  -4   94.29    5.90
  -5  -3   4   96.69    9.80
  -5  -3   4   98.39    6.40
  -5  -3   4  114.29    7.20
   4   3  -4  297.37   10.00
  -4  -3   4  293.47   14.00
  -4  -3   4  288.67   10.70
  -4  -3   4  282.57   10.50
   3   3  -4   14.70    1.80
   3   3  -4   15.60    1.90
  -3  -3   4   16.90    2.50
  -3  -3   4   17.80    4.00
  -3  -3   4   18.30    2.20
   2   3  -4    1.40    0.90
   2   3  -4    1.00    0.70
  -2  -3   4   -0.60    1.30
  -2  -3   4    1.40    0.80
   1   3  -4  408.56    9.40
   1   3  -4  403.96    9.40
  -1  -3   4  413.06   10.20
  -1  -3   4  408.36   10.20
   0   3  -4   18.00    1.70
   0   3  -4   17.50    1.60
   0  -3   4   17.40    1.80
   0  -3   4   15.40    1.70
  -1   3  -4  111.39    4.90
  -1   3  -4  112.69    4.90
   1  -3   4  102.09    4.80
   1  -3   4  108.09    5.00
  -2   3  -4    1.60    1.20
  -2   3  -4    1.30    1.30
   2  -3   4    1.00    1.40
   2  -3   4    0.50    1.30
  -3   3  -4   11.80    3.00
  -3   3  -4   11.20    3.00
   3  -3   4   15.40    3.90
  -4   3  -4    3.10    2.60
  -4   3  -4    3.70    2.40
   4  -3   4    4.70    2.20
   4  -3   4    2.30    2.20
  -5   3  -4   63.69    6.20
   5  -3   4   55.19    5.50
   5  -3   4   56.19    5.80
   5  -3   4   66.69    6.50
  -6   3  -4   17.40    4.90
   6  -3   4   20.20    5.30
  -7   3  -4    4.00    4.10
   7  -3   4    3.30    3.60
  -7  -2   4   11.60    4.10
   6   2  -4   19.30    4.20
  -6  -2   4   12.00    3.30
  -6  -2   4   21.40    4.40
   5   2  -4   36.70    4.10
  -5  -2   4   41.40    4.50
  -5  -2   4   40.80    6.90
  -5  -2   4   34.40    4.40
   4   2  -4  168.78    7.60
   4   2  -4  187.98    9.90
  -4  -2   4  159.68    9.60
  -4  -2   4  165.28    7.80
  -4  -2   4  151.18    7.70
   3   2  -4   -0.20    1.00
   3   2  -4    1.30    1.10
  -3  -2   4    1.30    1.10
   2   2  -4 1513.65   34.10
   2   2  -4 1604.64   34.30
  -2  -2   4 1524.95   34.40
  -2  -2   4 1528.65   34.40
   1   2  -4 1766.02   37.30
   1   2  -4 1763.42   37.30
  -1  -2   4 1693.43   37.40
  -1  -2   4 1717.63   37.40
   0   2  -4 1180.08   26.40
   0  -2   4 1187.48   26.60
   0  -2   4 1187.38   26.50
  -1   2  -4  873.91   21.50
  -1   2  -4  868.71   23.00
   1  -2   4  918.51   21.80
   1  -2   4  905.31   21.60
  -2   2  -4   46.10    3.80
  -2   2  -4   49.50    3.80
   2  -2   4   43.10    3.60
  -3   2  -4   35.40    4.00
  -3   2  -4   33.60    3.70
   3  -2   4   33.70    3.80
   3  -2   4   39.20    4.10
  -4   2  -4  175.68    9.30
  -4   2  -4  165.18    8.80
   4  -2   4  166.38    8.90
   4  -2   4  178.18    9.40
  -5   2  -4    5.60    3.50
  -5   2  -4    6.90    2.80
   5  -2   4    8.80    3.50
   5  -2   4   10.10    3.30
  -6   2  -4    7.40    3.20
  -6   2  -4    2.20    4.10
   6  -2   4    6.60    3.10
  -7   2  -4    9.50    3.90
   7  -2   4    2.10    3.20
   6   1  -4   55.19    5.60
  -6  -1   4   62.89    6.50
  -6  -1   4   68.39    6.20
  -5  -1   4   -1.20    1.30
  -5  -1   4    3.70    2.50
  -5  -1   4   -0.10    2.70
   4   1  -4  134.09    7.10
  -4  -1   4  151.88    7.70
  -4  -1   4  146.49    8.70
  -4  -1   4  142.69    7.40
   3   1  -4  128.29    6.10
  -3  -1   4  136.69    6.30
   2   1  -4  464.75   12.70
  -2  -1   4  463.35   12.80
  -2  -1   4  453.45   12.80
   1   1  -4  877.11   20.30
  -1  -1   4  860.41   20.10
  -1  -1   4  840.22   20.20
   0   1  -4   45.00    2.70
   0   1  -4   48.60    2.80
   0  -1   4   44.10    2.80
   0  -1   4   47.00    2.80
  -1   1  -4   93.89    4.50
  -1   1  -4   91.49    4.40
   1  -1   4  101.89    4.60
   1  -1   4   97.09    4.60
  -2   1  -4    7.90    2.20
  -2   1  -4    2.70    1.70
   2  -1   4    7.00    2.20
   2  -1   4    2.90    1.40
  -3   1  -4 1454.85   35.80
  -3   1  -4 1455.25   35.50
   3  -1   4 1423.06   35.30
  -4   1  -4   22.50    5.00
  -4   1  -4   12.60    2.60
   4  -1   4   21.00    3.50
   4  -1   4   17.90    3.50
  -5   1  -4   77.79    6.60
  -5   1  -4   81.39    7.10
   5  -1   4   91.19    7.20
  -6   1  -4   20.60    5.10
  -6   1  -4   17.40    4.50
   6  -1   4   13.40    4.10
  -7   1  -4    7.10    3.30
   7  -1   4   -3.20    3.40
   7   0  -4   -2.70    2.90
  -7   0   4    4.10    3.10
   6   0  -4   20.20    4.80
  -6   0   4   10.10    4.20
  -6   0   4    8.00    3.20
   5   0  -4   40.90    5.80
  -5   0   4   38.60    5.30
  -5   0   4   36.10    4.50
  -5   0   4   40.80    5.00
   4   0  -4   68.99    5.40
   4   0  -4   73.99    6.20
  -4   0   4   63.99    5.10
  -4   0   4   66.19    5.30
  -4   0   4   75.09    6.00
   3   0  -4  745.23   20.10
   3   0  -4  736.43   20.30
  -3   0   4  726.83   20.20
  -3   0   4  737.23   20.10
   2   0  -4   70.49    4.20
   2   0  -4   72.99    4.30
   1   0  -4 2184.98   46.40
  -1   0   4 2060.89   46.30
  -1   0   4 2138.19   46.30
   0   0  -4 1522.95   33.80
   0   0  -4 1554.34   33.90
   0   0   4 1527.75   33.70
   0   0   4 1463.25   33.70
  -1   0  -4  548.75   14.90
  -1   0  -4  554.84   14.90
   1   0   4  578.54   15.10
   1   0   4  608.84   15.20
  -2   0  -4  649.54   17.40
  -2   0  -4  593.94   17.10
   2   0   4  630.54   17.20
   2   0   4  652.93   17.40
  -3   0  -4   53.29    4.40
  -3   0  -4   47.50    4.30
   3   0   4   52.79    4.30
   3   0   4   49.80    4.10
  -4   0  -4    0.00    1.70
  -4   0  -4    0.50    1.50
   4   0   4    0.10    1.70
   4   0   4    0.00    1.50
  -5   0  -4    7.10    3.00
  -5   0  -4    5.30    3.00
   5   0   4    3.20    2.20
  -6   0  -4    1.40    2.90
  -6   0  -4    6.10    2.90
   6   0   4    0.80    2.10
  -7   0  -4    5.10    3.00
   7   0   4   -4.80    3.90
  -7   1   4   21.30    5.20
   6  -1  -4    9.30    3.30
  -6   1   4   12.00    4.40
  -6   1   4   11.10    4.30
   5  -1  -4    9.50    3.60
   5  -1  -4    5.40    3.00
  -5   1   4    6.10    2.60
  -5   1   4    8.70    3.30
  -5   1   4    2.60    1.90
   4  -1  -4   37.90    4.20
   4  -1  -4   39.20    4.40
  -4   1   4   36.00    5.80
   3  -1  -4   10.30    2.50
   3  -1  -4   13.40    3.10
  -3   1   4   18.40    4.20
  -3   1   4   13.80    3.10
   2  -1  -4   84.09    4.80
   2  -1  -4  102.19    5.30
  -2   1   4   91.09    5.10
  -2   1   4   82.19    4.80
  -1   1   4   82.39    4.30
  -1   1   4   82.19    4.20
   0  -1  -4   25.30    2.40
   0  -1  -4   24.70    2.40
   0   1   4   22.40    2.30
   0   1   4   25.90    2.40
  -1  -1  -4  471.15   13.30
  -1  -1  -4  488.55   13.40
   1   1   4  502.15   13.40
   1   1   4  464.25   13.10
  -2  -1  -4  433.56   13.20
  -2  -1  -4  441.66   13.20
   2   1   4  425.66   12.90
   2   1   4  436.66   13.00
  -3  -1  -4  330.37   11.80
  -3  -1  -4  306.77   11.30
   3   1   4  317.87   11.30
   3   1   4  323.97   11.40
  -4  -1  -4   -0.50    1.80
  -4  -1  -4   -1.20    1.50
   4   1   4    0.30    1.60
   4   1   4    2.00    2.00
  -5  -1  -4    6.80    3.10
   5   1   4    4.70    2.70
  -6  -1  -4   17.70    4.50
  -6  -1  -4   16.70    3.50
  -7  -1  -4    4.10    3.50
  -7   2   4   32.40    6.10
   6  -2  -4   57.99    6.90
  -6   2   4   53.89    6.40
  -6   2   4   66.99    6.90
   5  -2  -4   18.80    3.90
   5  -2  -4   22.40    5.10
  -5   2   4   16.20    3.70
  -5   2   4   15.30    3.20
   4  -2  -4   75.49    6.00
   4  -2  -4   82.69    6.50
  -4   2   4   84.39    6.30
  -4   2   4   72.29    5.20
  -4   2   4   86.59    6.20
   3  -2  -4  161.18    7.90
   3  -2  -4  168.78    8.20
  -3   2   4  146.49    7.60
   2  -2  -4   42.80    3.70
   2  -2  -4   44.70    3.80
  -2   2   4   45.30    3.90
  -2   2   4   51.09    3.80
   1  -2  -4  388.76   11.80
  -1   2   4  391.46   11.70
  -1   2   4  369.16   11.60
   0  -2  -4  348.77   10.70
   0   2   4  364.86   10.70
  -1  -2  -4    0.80    1.30
   1   2   4    2.10    1.10
   1   2   4    1.00    1.10
  -2  -2  -4    0.50    1.10
  -2  -2  -4    1.60    1.30
   2   2   4    2.70    1.20
   2   2   4    1.90    1.10
  -3  -2  -4   24.20    3.80
  -3  -2  -4   25.70    3.90
   3   2   4   19.70    3.10
   3   2   4   16.50    2.80
  -4  -2  -4    4.40    2.20
  -4  -2  -4    4.90    2.20
   4   2   4    7.20    2.50
  -5  -2  -4    2.40    3.40
  -5  -2  -4   10.40    2.90
   5   2   4   12.90    3.40
  -6  -2  -4    0.10    2.20
  -6  -2  -4    2.10    3.10
   6   2   4    1.40    2.50
  -7  -2  -4    2.30    2.80
   7  -3  -4   18.60    5.70
   6  -3  -4   16.10    4.30
  -6   3   4   33.40    6.30
   5  -3  -4    3.90    2.80
   5  -3  -4   -3.30    2.50
  -5   3   4    7.70    4.40
  -5   3   4    2.00    2.10
   4  -3  -4   10.90    3.40
   4  -3  -4    8.10    3.40
  -4   3   4    5.70    2.20
  -4   3   4   12.30    3.50
   3  -3  -4    4.20    1.90
  -3   3   4    5.30    1.90
   2  -3  -4  127.99    6.50
  -2   3   4  116.49    6.20
  -2   3   4  114.79    6.30
   1  -3  -4   87.49    5.00
   1  -3  -4   89.59    5.10
  -1   3   4   87.59    4.90
   0  -3  -4   26.50    2.70
   0  -3  -4   27.30    2.70
   0   3   4   22.20    2.50
   0   3   4   26.10    2.50
  -1  -3  -4   32.00    2.90
  -1  -3  -4   31.20    2.90
   1   3   4   28.10    2.60
   1   3   4   32.90    2.80
  -2  -3  -4   44.50    3.60
  -2  -3  -4   39.70    3.50
   2   3   4   48.30    3.40
   2   3   4   49.00    4.00
  -3  -3  -4    0.90    1.40
  -3  -3  -4    2.00    1.80
   3   3   4    1.10    1.50
  -4  -3  -4  189.48    9.40
  -4  -3  -4  201.88    9.40
   4   3   4  196.48    8.80
  -5  -3  -4    3.80    2.10
  -5  -3  -4    7.70    3.00
  -6  -3  -4    5.30    3.00
  -6  -3  -4   -1.70    2.30
   7  -4  -4    4.70    3.70
  -7   4   4    1.90    4.00
   6  -4  -4   -0.60    2.70
  -6   4   4    1.90    3.00
   5  -4  -4    4.10    2.50
  -5   4   4    5.00    2.40
   4  -4  -4    1.80    2.30
   4  -4  -4    4.30    2.60
  -4   4   4   -0.80    1.70
  -4   4   4    1.90    1.90
   3  -4  -4   36.50    5.00
   3  -4  -4   24.70    4.20
  -3   4   4   22.70    4.10
  -3   4   4   28.60    4.10
   2  -4  -4 1507.95   37.40
   2  -4  -4 1512.35   37.40
  -2   4   4 1530.45   37.20
   1  -4  -4  106.09    5.90
   1  -4  -4   99.09    5.70
  -1   4   4  113.39    6.00
  -1   4   4  106.49    5.70
   0  -4  -4  248.68    9.40
   0  -4  -4  257.77    9.30
   0   4   4  261.37    9.10
   0   4   4  295.67   11.10
  -1  -4  -4    8.50    2.10
  -1  -4  -4    5.70    1.80
   1   4   4    6.10    1.70
   1   4   4    9.60    2.00
  -2  -4  -4    3.00    1.60
  -2  -4  -4    3.90    1.60
   2   4   4    9.50    3.20
   2   4   4    3.80    1.40
  -3  -4  -4    8.30    2.70
  -3  -4  -4    5.20    2.00
   3   4   4    8.50    2.30
  -4  -4  -4   14.30    3.40
  -4  -4  -4   14.90    3.40
   4   4   4   13.10    2.70
  -5  -4  -4    5.10    2.40
  -5  -4  -4    0.90    2.20
   5   4   4   -4.30    1.90
  -6  -4  -4    3.00    2.80
   6  -5  -4   -2.10    3.00
  -6   5   4    2.20    3.10
   5  -5  -4    2.10    2.80
   5  -5  -4   -0.20    2.60
  -5   5   4    2.30    3.00
   4  -5  -4   16.90    3.90
   4  -5  -4   21.60    4.50
  -4   5   4   16.00    3.70
   3  -5  -4   16.90    3.50
   3  -5  -4   23.40    4.60
   2  -5  -4   14.90    3.50
   2  -5  -4   10.40    2.40
   1  -5  -4    1.60    1.50
   1  -5  -4    1.90    1.30
  -1   5   4    1.80    1.10
  -1   5   4    3.10    1.50
   0  -5  -4   49.99    4.00
   0  -5  -4   44.00    3.80
   0   5   4   50.89    4.00
  -1  -5  -4  140.59    6.50
  -1  -5  -4  129.39    6.40
   1   5   4  138.89    7.70
   1   5   4  134.99    5.70
  -2  -5  -4   51.09    4.10
  -2  -5  -4   51.29    4.10
   2   5   4   45.90    3.40
   2   5   4   46.80    7.50
  -3  -5  -4  272.17   10.70
  -3  -5  -4  286.27   10.90
   3   5   4  274.27    9.20
  -4  -5  -4    2.20    1.70
  -4  -5  -4   -1.30    1.80
   4   5   4   -0.30    1.70
  -5  -5  -4    9.60    3.20
  -5  -5  -4   15.10    3.30
   6  -6  -4    2.20    3.80
  -6   6   4   -6.30    4.10
   5  -6  -4    7.50    4.20
   5  -6  -4   11.90    4.40
  -5   6   4   12.20    3.50
   4  -6  -4    7.70    2.80
   4  -6  -4    8.40    3.40
  -4   6   4    4.00    2.90
   3  -6  -4    8.10    3.00
   3  -6  -4    3.20    2.80
  -3   6   4    7.40    2.90
   2  -6  -4    3.60    2.40
   2  -6  -4   -1.80    1.50
  -2   6   4    0.20    1.60
   1  -6  -4    2.50    1.60
   1  -6  -4    3.60    2.00
   0  -6  -4   76.99    5.20
   0  -6  -4   69.79    5.00
  -1  -6  -4   17.60    3.20
  -1  -6  -4   13.80    2.90
   1   6   4   18.70    2.30
   1   6   4   13.80    3.90
  -2  -6  -4   22.30    3.40
  -2  -6  -4   27.80    3.90
   2   6   4   18.00    2.10
  -3  -6  -4   20.00    3.50
  -3  -6  -4   16.50    3.50
  -4  -6  -4   -0.80    1.50
  -4  -6  -4   -0.80    1.70
  -5  -6  -4   -0.10    2.30
  -5  -6  -4   -2.50    1.50
   5  -7  -4   71.09    8.10
   4  -7  -4   25.60    5.10
   4  -7  -4   25.30    5.20
  -4   7   4   15.70    4.60
   3  -7  -4    7.60    3.50
   3  -7  -4    9.10    3.20
  -3   7   4    5.50    2.60
   2  -7  -4   10.20    3.10
   2  -7  -4   14.10    3.60
  -2   7   4   14.70    4.00
   1  -7  -4    3.10    1.90
   1  -7  -4    3.50    2.00
  -1   7   4    2.80    1.70
   0  -7  -4  143.79    7.80
   0  -7  -4  152.28    7.90
   0   7   4  175.08    8.10
  -1  -7  -4   26.40    3.40
  -2  -7  -4   50.89    4.30
  -2  -7  -4   48.40    4.20
  -3  -7  -4   21.30    3.80
  -3  -7  -4   27.80    3.50
  -4  -7  -4    2.00    2.10
  -4  -7  -4    2.00    1.80
   4  -8  -4    9.40    4.30
   3  -8  -4    5.20    2.90
   3  -8  -4   -2.80    2.20
   2  -8  -4   19.10    4.50
   2  -8  -4   13.40    3.80
   1  -8  -4  184.78    9.80
   1  -8  -4  207.18   10.10
  -1   8   4  186.78    8.30
   0  -8  -4  152.28    8.10
   0  -8  -4  153.28    8.00
  -1  -8  -4    8.90    2.80
  -2  -8  -4    2.00    1.80
  -2  -8  -4   -1.90    1.40
  -3  -8  -4    4.40    2.00
   3  -9  -4    1.20    3.10
   2  -9  -4   46.30    5.90
   1  -9  -4   86.99    6.80
   1  -9  -4  115.49    7.90
   0  -9  -4    5.10    2.50
   0  -9  -4    2.40    2.00
  -1  -9  -4    3.80    2.10
  -1  -9  -4    1.50    2.00
  -2  -9  -4    3.10    2.50
  -2  -9  -4    4.40    2.00
   1 -10   5   10.00    2.60
   2 -10   5   -0.50    2.20
   2 -10   5    2.90    2.50
  -1  -9   5   68.99    6.90
   0  -9   5    6.10    1.50
   0  -9   5    7.30    3.20
   1  -9   5    5.60    2.20
   1  -9   5    3.00    2.00
   2  -9   5    4.20    2.60
   2  -9   5    4.40    2.30
   3  -9   5    5.40    2.70
   3  -9   5    8.50    3.60
   4  -9   5   -0.40    3.00
  -3  -8   5   68.89    7.90
  -1  -8   5    6.20    3.10
   0  -8   5   16.20    1.80
   0  -8   5   15.00    3.50
   0  -8   5   17.60    2.30
   1  -8   5   -0.20    1.70
   1  -8   5   -3.80    2.10
   1  -8   5   -1.80    1.20
   2  -8   5   51.79    4.90
  -3   8  -5   17.10    3.60
   3  -8   5   24.20    4.90
  -4   8  -5   36.90    6.40
   4  -8   5   59.89    6.30
   5  -8   5   -3.30    3.00
  -5  -7   5    1.60    1.40
  -5  -7   5    1.70    1.50
  -4  -7   5    6.20    4.30
  -3  -7   5  313.57   15.80
  -2  -7   5  415.16   17.30
  -1  -7   5    6.40    3.20
   0  -7   5    5.30    1.50
   1  -7   5   10.80    2.50
   1  -7   5   11.10    2.40
  -2   7  -5   12.20    2.70
   2  -7   5    7.30    3.40
   2  -7   5    9.90    2.60
  -3   7  -5    4.40    2.50
   3  -7   5    6.80    3.00
   3  -7   5    2.90    2.60
  -4   7  -5   -0.90    1.90
   4  -7   5    3.60    3.00
   4  -7   5    2.10    3.00
  -5   7  -5    3.80    3.90
   5  -7   5   -2.90    2.40
   6  -7   5   -3.40    2.70
  -6  -6   5   -0.70    1.80
  -6  -6   5   -3.70    1.90
  -5  -6   5   25.80    3.00
  -5  -6   5   27.60    3.40
  -4  -6   5   22.10    2.30
  -4  -6   5   21.60    2.30
  -4  -6   5   22.20    5.40
  -3  -6   5   16.60    4.80
  -2  -6   5  159.38    9.70
   0  -6   5   16.90    2.30
   0  -6   5   18.20    2.40
  -1   6  -5  177.08    6.40
   1  -6   5  163.48    7.20
   1  -6   5  175.88    7.40
  -2   6  -5 1573.64   37.60
   2  -6   5 1563.14   38.80
   2  -6   5 1581.24   38.70
  -3   6  -5  112.99    7.20
   3  -6   5  123.59    8.00
   3  -6   5  123.59    7.60
  -4   6  -5    9.20    2.70
   4  -6   5   12.70    4.00
   4  -6   5   10.80    2.60
  -5   6  -5    5.80    2.90
   5  -6   5    2.10    1.90
   5  -6   5   -2.10    1.90
   5  -6   5    1.90    2.90
  -6   6  -5   -1.90    3.30
   6  -6   5    0.70    2.70
  -6  -5   5    9.90    2.80
  -6  -5   5   11.40    4.10
  -5  -5   5   15.00    5.50
  -5  -5   5   15.90    3.10
  -5  -5   5   23.20    3.80
  -4  -5   5    1.00    3.10
  -4  -5   5    4.20    1.60
  -4  -5   5    5.10    2.00
  -3  -5   5   28.90    6.00
  -3  -5   5   28.70    2.60
  -3  -5   5   27.40    2.60
  -2  -5   5    0.70    0.80
  -1  -5   5    0.70    0.80
  -1  -5   5    1.40    0.80
   0   5  -5   29.20    1.60
   0   5  -5   26.20    1.60
   0  -5   5   27.50    2.40
   0  -5   5   26.40    2.30
  -1   5  -5   38.80    3.00
  -1   5  -5   35.90    2.90
   1  -5   5   41.10    3.40
   1  -5   5   40.70    3.30
  -2   5  -5   36.10    3.50
  -2   5  -5   40.10    3.70
   2  -5   5   43.20    4.20
   2  -5   5   39.90    3.90
   3  -5   5    0.50    2.00
   3  -5   5   -1.00    2.10
   4  -5   5    6.90    3.00
   4  -5   5    9.20    2.80
  -5   5  -5   14.90    4.40
   5  -5   5   20.80    4.80
   5  -5   5   22.00    5.30
   5  -5   5   10.90    3.70
  -6   5  -5   45.40    7.80
  -7   5  -5   27.80    7.40
   7  -5   5   27.30    5.50
   6   4  -5   61.69    8.30
  -6  -4   5   77.29    6.70
  -6  -4   5   78.59    6.30
  -5  -4   5   74.59    5.50
  -5  -4   5   81.19    5.90
  -5  -4   5   85.99    8.70
   4   4  -5   23.30    2.50
  -4  -4   5   25.40    3.20
  -4  -4   5   33.30    4.30
  -4  -4   5   18.40    4.70
   3   4  -5   44.50    2.30
   3   4  -5   47.90    2.40
  -3  -4   5   45.40    3.30
  -3  -4   5   50.19    3.40
  -2  -4   5    4.10    1.30
  -2  -4   5    3.00    1.10
  -1  -4   5   12.90    1.80
  -1  -4   5   12.20    1.50
   0   4  -5   12.10    1.70
   0   4  -5   10.10    1.50
   0  -4   5    9.30    1.70
   0  -4   5   10.10    1.80
  -1   4  -5 1044.60   24.70
  -1   4  -5 1031.70   24.80
   1  -4   5  998.10   24.90
   1  -4   5 1031.10   25.30
  -2   4  -5   56.09    4.20
   2  -4   5   46.00    4.10
   2  -4   5   49.10    4.30
  -3   4  -5   22.10    4.10
  -3   4  -5   15.60    3.30
   3  -4   5   18.30    3.40
   3  -4   5   12.80    2.70
  -4   4  -5   41.90    5.00
  -4   4  -5   41.80    5.00
   4  -4   5   57.79    9.20
   4  -4   5   43.40    4.80
  -5   4  -5    4.70    4.80
   5  -4   5   -1.10    2.00
   5  -4   5    0.50    2.60
   5  -4   5    3.50    2.80
  -6   4  -5   36.10    5.90
  -7   4  -5   10.80    4.90
   7  -4   5   12.00    4.50
  -7  -3   5   38.70    6.90
   6   3  -5   27.40    4.50
  -6  -3   5   40.80    6.20
  -6  -3   5   28.00    4.90
   5   3  -5  279.87   10.80
  -5  -3   5  276.77   11.40
  -5  -3   5  274.37   11.60
  -5  -3   5  265.87   14.60
   4   3  -5   72.09    4.60
  -4  -3   5   65.09    4.80
  -4  -3   5   83.89    7.40
  -4  -3   5   69.39    5.00
   3   3  -5   44.10    3.10
  -3  -3   5   44.70    3.50
  -3  -3   5   46.50    3.40
   2   3  -5  194.68    6.10
   2   3  -5  198.08    6.20
  -2  -3   5  199.78    6.70
  -2  -3   5  190.78    6.70
   1   3  -5  715.13   16.60
   1   3  -5  741.53   16.80
  -1  -3   5  730.03   17.30
  -1  -3   5  692.23   17.20
   0   3  -5  271.47    8.00
   0   3  -5  260.27    7.90
   0  -3   5  265.77    8.20
   0  -3   5  274.97    8.30
  -1   3  -5    1.40    1.10
  -1   3  -5    2.40    1.10
   1  -3   5   -0.80    0.90
   1  -3   5    0.80    1.20
  -2   3  -5   18.00    3.10
  -2   3  -5   13.10    3.00
   2  -3   5   11.80    2.50
  -3   3  -5   -1.10    1.70
  -3   3  -5    0.80    1.60
   3  -3   5   -2.40    3.10
   3  -3   5    2.70    1.70
  -4   3  -5  208.08   10.70
  -4   3  -5  213.08   10.40
   4  -3   5  222.68   10.60
   4  -3   5  222.78   11.00
  -5   3  -5    3.40    2.80
  -5   3  -5   -2.00    2.10
   5  -3   5    2.20    3.30
   5  -3   5   -0.30    1.80
  -6   3  -5   49.20    7.70
   6  -3   5   56.39    7.00
  -7   3  -5    1.10    5.20
   7  -3   5   -2.00    3.00
  -7  -2   5    2.00    3.70
   6   2  -5    0.70    2.20
  -6  -2   5    2.30    2.10
  -6  -2   5    6.40    2.70
   5   2  -5   76.49    5.80
  -5  -2   5   79.89    7.80
  -5  -2   5   72.99    6.00
  -5  -2   5   81.59    6.00
   4   2  -5   70.29    4.90
  -4  -2   5   68.89    6.80
  -4  -2   5   82.39    5.60
   3   2  -5    6.60    1.80
   3   2  -5    6.80    1.90
  -3  -2   5    5.40    1.80
  -3  -2   5    4.60    1.60
   2   2  -5 4540.05   92.59
   2   2  -5 4523.85   92.49
  -2  -2   5 4280.67   92.59
  -2  -2   5 4252.27   92.29
   1   2  -5  867.71   20.60
   1   2  -5  878.21   20.50
  -1  -2   5  871.11   20.90
  -1  -2   5  886.21   20.90
   0   2  -5  727.63   18.00
   0  -2   5  722.63   18.20
   0  -2   5  775.12   18.30
  -1   2  -5  364.66   11.10
  -1   2  -5  374.96   11.10
   1  -2   5  356.86   11.10
   1  -2   5  360.26   11.10
  -2   2  -5   43.50    3.80
  -2   2  -5   39.40    3.50
   2  -2   5   35.60    3.40
   2  -2   5   38.80    3.70
  -3   2  -5  618.64   19.00
   3  -2   5  625.54   19.20
   3  -2   5  602.84   18.60
  -4   2  -5  115.19    7.50
  -4   2  -5  122.69    7.50
   4  -2   5  100.69    7.00
   4  -2   5  114.59    7.70
  -5   2  -5    9.20    3.30
  -5   2  -5   14.70    5.60
   5  -2   5   11.90    5.80
  -6   2  -5   13.00    3.80
  -7   2  -5    2.70    3.80
   7  -2   5   -1.50    3.60
  -7  -1   5   -1.10    2.80
   6   1  -5   -2.60    1.50
  -6  -1   5   -1.20    1.80
  -6  -1   5    0.20    1.90
  -5  -1   5    0.20    2.00
  -5  -1   5    0.60    2.50
  -5  -1   5    0.50    1.70
   4   1  -5   15.40    3.20
  -4  -1   5   11.70    3.30
  -4  -1   5   10.20    3.50
  -4  -1   5   10.80    2.40
   3   1  -5   36.80    3.40
  -3  -1   5   35.60    3.50
  -3  -1   5   38.90    3.50
   2   1  -5   31.90    2.90
  -2  -1   5   39.40    3.20
  -2  -1   5   34.50    3.20
   1   1  -5   16.10    2.00
   1   1  -5   17.60    2.70
  -1  -1   5   18.00    2.20
  -1  -1   5   11.30    1.70
   0   1  -5   12.70    2.30
   0  -1   5   11.20    2.00
   0  -1   5   16.20    2.50
  -1   1  -5   91.69    4.80
  -1   1  -5   95.09    4.80
   1  -1   5  100.79    4.90
  -2   1  -5    1.40    1.60
  -2   1  -5   -0.40    1.00
   2  -1   5    0.40    1.20
   2  -1   5    0.10    1.00
  -3   1  -5  856.51   23.20
   3  -1   5  765.52   22.20
   3  -1   5  776.12   22.60
  -4   1  -5  127.99    8.10
   4  -1   5  125.59    7.90
   4  -1   5  140.59    8.00
  -5   1  -5    3.70    2.40
  -5   1  -5    4.00    2.70
   5  -1   5    9.50    3.20
  -6   1  -5   16.20    4.40
  -6   1  -5   17.80    4.80
   6  -1   5   19.00    4.80
  -7   1  -5   26.20    6.00
   7   0  -5    1.40    2.80
  -7   0   5   14.00    4.00
   6   0  -5   76.49    7.00
  -6   0   5   95.89    8.80
   5   0  -5   79.49    6.50
  -5   0   5   79.09    6.30
  -5   0   5   86.19    6.80
  -5   0   5   69.09    6.80
   4   0  -5  134.99    7.60
   4   0  -5  136.49    7.70
  -4   0   5  124.69    7.30
  -4   0   5  126.59    7.50
  -4   0   5  144.99    8.20
   3   0  -5  440.56   14.00
   3   0  -5  441.96   14.20
  -3   0   5  426.06   14.00
  -3   0   5  428.26   14.10
   2   0  -5   78.19    4.70
   2   0  -5   94.49    5.10
  -2   0   5   82.59    4.90
  -2   0   5   90.59    4.90
   1   0  -5    4.80    1.80
   1   0  -5    2.60    1.50
  -1   0   5    9.40    2.20
   0   0  -5   17.00    2.60
   0   0  -5   17.80    2.60
   0   0   5   12.20    2.20
   0   0   5   16.60    2.50
  -1   0  -5  101.89    5.10
  -1   0  -5  102.09    5.10
   1   0   5   98.59    5.00
   1   0   5  103.69    5.10
  -2   0  -5  196.98    8.10
  -2   0  -5  195.58    8.10
   2   0   5  204.08    8.10
   2   0   5  202.18    8.20
  -3   0  -5  150.48    7.70
   3   0   5  159.38    7.70
   3   0   5  148.79    7.60
  -4   0  -5    8.90    2.90
  -4   0  -5   21.20    4.10
   4   0   5   15.60    3.40
   4   0   5   15.40    3.90
  -5   0  -5    9.50    3.90
  -5   0  -5   23.90    5.10
   5   0   5   12.90    3.60
  -6   0  -5   41.10    6.40
  -6   0  -5   31.10    5.60
   6   0   5   22.40    4.90
  -7   0  -5    6.60    3.50
   7  -1  -5   -0.60    2.70
  -7   1   5    4.20    3.30
   6  -1  -5  128.89    9.40
  -6   1   5  147.49    9.90
  -6   1   5  148.79   10.20
   5  -1  -5   39.90    6.50
  -5   1   5   33.80    5.50
  -5   1   5   25.90    4.50
  -5   1   5   38.90    7.70
   4  -1  -5    7.50    2.30
   4  -1  -5    7.90    3.00
  -4   1   5    7.50    2.70
  -4   1   5    3.90    2.40
   3  -1  -5  109.39    6.30
   3  -1  -5  114.39    6.60
  -3   1   5  108.79    6.50
  -3   1   5  118.69    6.50
   2  -1  -5   30.90    6.10
   2  -1  -5   32.10    3.30
  -2   1   5   30.30    3.30
  -2   1   5   31.30    3.30
   1  -1  -5  681.13   18.00
   1  -1  -5  644.54   17.70
  -1   1   5  684.83   18.10
  -1   1   5  697.43   18.10
   0  -1  -5    5.10    1.80
   0  -1  -5    6.90    2.10
   0   1   5    7.40    1.90
  -1  -1  -5  219.48    8.20
  -1  -1  -5  235.18    8.50
   1   1   5  222.28    9.00
   1   1   5  222.48    8.10
  -2  -1  -5   60.99    4.40
  -2  -1  -5   57.39    4.20
   2   1   5   66.99    4.60
   2   1   5   65.29    4.30
  -3  -1  -5   29.80    3.50
  -3  -1  -5   31.60    3.80
   3   1   5   25.40    3.20
   3   1   5   26.80    3.30
  -4  -1  -5   37.80    5.60
  -4  -1  -5   42.30    5.80
  -5  -1  -5   73.89    6.30
  -5  -1  -5   82.49    7.00
   5   1   5   85.79    6.70
  -6  -1  -5   -2.70    2.40
  -6  -1  -5    3.20    2.70
   6   1   5    0.10    2.30
  -7  -1  -5    9.50    3.80
   7  -2  -5    1.40    3.50
  -7   2   5    2.30    3.50
   6  -2  -5    6.30    3.40
  -6   2   5    5.10    2.70
  -6   2   5    5.70    3.90
   5  -2  -5    2.60    2.50
   5  -2  -5    0.80    2.10
  -5   2   5    5.10    3.20
  -5   2   5    0.60    2.10
  -5   2   5    4.10    2.50
   4  -2  -5    2.80    2.30
   4  -2  -5    5.70    3.20
  -4   2   5    2.10    2.40
  -4   2   5    2.00    1.80
  -4   2   5    1.80    2.00
   3  -2  -5   13.60    2.40
   3  -2  -5   20.50    3.40
  -3   2   5   14.90    3.00
   2  -2  -5  287.77   10.80
   2  -2  -5  294.27   10.80
  -2   2   5  282.17   10.60
  -2   2   5  315.27   11.00
   0  -2  -5  624.14   17.10
   0  -2  -5  635.24   17.10
   0   2   5  608.94   16.90
   0   2   5  632.64   16.90
  -1  -2  -5  631.34   18.20
  -1  -2  -5  713.73   18.70
   1   2   5  705.03   18.30
  -2  -2  -5    0.90    1.40
  -2  -2  -5    0.10    1.00
   2   2   5    0.40    1.20
   2   2   5   -0.10    1.00
  -3  -2  -5   55.39    4.60
  -3  -2  -5   60.49    4.90
   3   2   5   48.20    4.20
   3   2   5   56.09    4.40
  -4  -2  -5   29.70    4.90
  -4  -2  -5   19.00    3.60
   4   2   5   19.50    3.50
  -5  -2  -5   30.00    4.90
  -5  -2  -5   37.90    4.60
   5   2   5   36.10    4.50
  -6  -2  -5    2.70    3.10
  -6  -2  -5    1.80    2.70
   6   2   5    8.20    3.70
  -7  -2  -5    1.30    2.90
   7  -3  -5    3.50    3.70
  -7   3   5   22.10    6.00
   6  -3  -5    4.80    3.20
  -6   3   5    8.40    2.90
   5  -3  -5    7.60    3.70
   5  -3  -5    0.20    2.40
  -5   3   5   -1.00    2.00
  -5   3   5    1.40    1.90
   4  -3  -5   41.60    6.20
   4  -3  -5   23.40    4.60
  -4   3   5   36.10    4.60
  -4   3   5   35.30    5.70
  -4   3   5   26.60    3.30
   3  -3  -5    3.40    2.80
   3  -3  -5    3.10    2.30
  -3   3   5    2.50    2.10
  -3   3   5    0.20    1.50
   2  -3  -5   36.50    3.80
  -2   3   5   33.20    3.60
  -2   3   5   30.60    3.70
   1  -3  -5   51.49    4.90
   1  -3  -5   43.80    3.80
  -1   3   5   45.70    3.80
  -1   3   5   54.09    4.10
   0  -3  -5   93.99    5.20
   0  -3  -5   83.29    5.00
   0   3   5   83.09    4.80
   0   3   5   93.89    5.10
  -1  -3  -5   24.60    2.80
  -1  -3  -5   22.10    2.70
   1   3   5   22.50    2.50
   1   3   5   24.30    2.70
  -2  -3  -5  393.96   13.60
  -2  -3  -5  392.06   13.00
   2   3   5  405.56   12.70
   2   3   5  400.96   12.70
  -3  -3  -5   18.20    3.50
  -3  -3  -5   15.10    3.00
   3   3   5    8.80    2.40
  -4  -3  -5  319.27   13.00
  -4  -3  -5  305.97   12.70
   4   3   5  312.07   12.10
  -5  -3  -5    3.60    3.00
  -5  -3  -5    6.00    2.60
   5   3   5    5.70    3.60
  -6  -3  -5   17.20    4.00
   7  -4  -5   -3.20    3.50
  -7   4   5    3.70    4.40
   6  -4  -5    5.90    3.90
  -6   4   5    0.50    3.50
   5  -4  -5    7.40    3.60
   5  -4  -5    2.20    3.00
  -5   4   5    5.90    2.70
   4  -4  -5  105.49    8.20
   4  -4  -5  125.39    8.30
  -4   4   5  119.79    8.20
   3  -4  -5   29.80    5.20
  -3   4   5   25.90    4.80
   2  -4  -5    1.40    1.70
   2  -4  -5    3.50    2.20
  -2   4   5    3.00    1.50
  -2   4   5    2.10    2.00
   1  -4  -5   14.00    3.10
   1  -4  -5    9.10    2.20
  -1   4   5   13.50    2.90
  -1   4   5    6.60    2.00
   0  -4  -5    1.70    1.50
   0   4   5   -0.50    1.10
   0   4   5    2.70    1.40
  -1  -4  -5  260.07    9.80
  -1  -4  -5  260.67    9.90
   1   4   5  258.77    9.40
   1   4   5  259.87    9.30
  -2  -4  -5  373.16   12.80
  -2  -4  -5  369.16   12.60
   2   4   5  357.46   14.80
   2   4   5  367.66   11.90
  -3  -4  -5  152.48    8.00
  -3  -4  -5  153.08    7.90
   3   4   5  158.48    7.30
  -4  -4  -5   33.70    5.30
  -4  -4  -5   17.10    3.40
   4   4   5   21.90    4.00
  -5  -4  -5    4.60    2.60
  -5  -4  -5    0.50    2.30
   5   4   5   -4.40    2.00
  -6  -4  -5    5.80    3.10
   6  -5  -5   17.60    5.50
  -6   5   5    1.90    3.30
   5  -5  -5  199.88   11.80
   5  -5  -5  179.58   11.60
  -5   5   5  159.78   10.80
   4  -5  -5  172.98   10.60
   4  -5  -5  180.38   10.20
  -4   5   5  177.68   10.30
   3  -5  -5    2.90    2.10
   3  -5  -5    1.70    2.00
  -3   5   5    2.60    1.90
   2  -5  -5    3.00    2.20
   1  -5  -5   84.09    5.80
   1  -5  -5   87.29    5.90
  -1   5   5   88.89    5.80
   0  -5  -5   15.10    2.90
   0  -5  -5   18.30    3.60
   0   5   5   20.10    3.40
  -1  -5  -5  153.38    7.20
  -1  -5  -5  130.99    6.90
   1   5   5  136.49    6.40
  -2  -5  -5  102.79    6.20
  -2  -5  -5   99.19    6.00
   2   5   5   99.49    5.20
  -3  -5  -5    2.40    1.80
  -3  -5  -5    2.70    2.10
   3   5   5    1.30    1.80
  -4  -5  -5   48.20    4.90
  -4  -5  -5   43.70    4.70
   4   5   5   50.19    4.30
  -5  -5  -5    0.80    2.60
   6  -6  -5    3.20    4.30
  -5   6   5  111.59    9.50
  -4   6   5   42.60    5.30
   3  -6  -5   24.10    4.50
   3  -6  -5   31.10    7.80
   2  -6  -5   18.70    3.90
   2  -6  -5   15.80    3.20
  -2   6   5   15.10    3.10
   1  -6  -5   34.00    5.00
   1  -6  -5   24.50    3.90
   0  -6  -5  504.05   16.50
   0  -6  -5  476.25   15.90
   0   6   5  478.05   15.70
   0   6   5  481.15   14.70
  -1  -6  -5  542.15   16.90
  -1  -6  -5  522.45   16.90
   1   6   5  573.74   19.00
   1   6   5  541.65   15.30
  -2  -6  -5   32.60    4.70
  -2  -6  -5   24.40    4.00
   2   6   5   30.00    2.80
  -3  -6  -5    0.10    1.80
  -3  -6  -5    2.50    2.10
  -4  -6  -5    0.80    2.10
  -4  -6  -5    2.50    2.60
  -5  -6  -5    1.60    3.50
   5  -7  -5   12.00    4.90
   4  -7  -5    9.10    4.10
   3  -7  -5   -0.90    2.30
   3  -7  -5    2.50    2.00
  -3   7   5    1.50    2.70
   2  -7  -5    6.50    2.50
   2  -7  -5    6.10    3.10
  -2   7   5    1.80    2.70
   1  -7  -5  114.89    7.40
   1  -7  -5  115.79    7.50
  -1   7   5  112.69    6.60
   0  -7  -5  342.57   13.20
   0  -7  -5  365.26   13.50
  -1  -7  -5   53.99    4.70
  -1  -7  -5   45.50    4.40
  -2  -7  -5   18.10    3.40
  -2  -7  -5   19.50    3.80
  -3  -7  -5    4.80    2.10
  -3  -7  -5   -0.40    2.00
  -4  -7  -5    2.90    2.30
  -4  -7  -5   -1.40    2.00
   4  -8  -5    0.70    3.10
   3  -8  -5    1.20    2.70
   2  -8  -5    6.30    3.30
   2  -8  -5    1.00    2.60
  -2   8   5   -1.60    3.50
   1  -8  -5    6.10    2.70
   1  -8  -5    2.20    2.40
  -1   8   5   -3.00    2.50
   0  -8  -5   53.79    8.70
   0  -8  -5   52.29    5.20
  -1  -8  -5    4.20    2.10
  -1  -8  -5    3.20    2.00
  -2  -8  -5    2.50    1.90
  -2  -8  -5    2.40    2.30
  -3  -8  -5    7.40    3.70
  -3  -8  -5    6.30    3.00
   2  -9  -5    8.40    3.60
   1  -9  -5    5.20    3.10
   0  -9  -5    2.60    2.60
   0  -9  -5    2.90    2.40
  -1  -9  -5    5.10    2.30
  -1  -9  -5    0.10    2.00
   1 -10   6   10.70    2.40
   2 -10   6    1.30    2.20
   2 -10   6    4.60    2.80
  -2  -9   6  114.39    9.40
  -1  -9   6  136.69    9.40
   0  -9   6    2.10    1.20
   0  -9   6   -0.70    2.20
   0  -9   6    4.30    1.40
   1  -9   6   -1.00    2.00
   1  -9   6    3.20    1.90
   1  -9   6    1.00    2.00
   2  -9   6    2.40    2.10
   2  -9   6    1.20    2.30
   2  -9   6   -1.90    1.60
   3  -9   6    5.70    3.00
   3  -9   6   11.80    4.20
   4  -9   6    1.10    2.40
  -3  -8   6   17.00    5.40
  -2  -8   6   36.30    6.40
  -1  -8   6   22.80    5.20
   0  -8   6    5.30    1.60
   1  -8   6    0.70    1.40
   2  -8   6   82.09    6.00
   2  -8   6   80.29    6.10
  -3   8  -6  501.25   17.40
   3  -8   6  517.35   18.60
   3  -8   6  556.34   19.50
  -4   8  -6   45.70    8.20
   4  -8   6   72.89    7.40
  -5  -7   6   14.50    2.30
  -4  -7   6    5.60    4.00
  -3  -7   6   52.29    7.10
  -2  -7   6    6.60    3.90
   0  -7   6    1.00    1.20
   0  -7   6    0.20    1.20
  -1   7  -6    1.30    1.30
   1  -7   6    2.10    1.80
   1  -7   6    2.50    1.80
  -2   7  -6   16.80    3.20
   2  -7   6   10.70    2.60
   2  -7   6    8.70    2.50
  -3   7  -6    3.10    2.40
   3  -7   6    5.80    2.60
  -4   7  -6    7.20    3.10
   4  -7   6    3.70    2.30
   4  -7   6    1.70    2.70
  -5   7  -6   -3.20    4.00
   5  -7   6    4.70    3.50
   6  -7   6    0.10    3.50
  -6  -6   6   39.10    4.30
  -6  -6   6   31.50    4.80
  -5  -6   6  101.29    5.60
  -5  -6   6  106.89    6.00
  -5  -6   6  123.09   11.00
  -4  -6   6   55.69    7.60
  -4  -6   6   51.69    3.40
  -4  -6   6   45.80    3.20
  -3  -6   6  124.79    4.60
  -3  -6   6  128.59    4.60
  -3  -6   6  113.19    9.30
  -1  -6   6    4.90    1.20
  -1  -6   6    4.80    1.30
   0  -6   6   76.69    4.20
   0  -6   6   74.89    4.20
  -1   6  -6    2.20    1.40
   1  -6   6    2.40    1.60
   1  -6   6    1.20    1.30
  -2   6  -6  125.79    6.60
   2  -6   6  119.29    7.20
   2  -6   6  122.69    7.00
  -3   6  -6   -0.40    1.80
   3  -6   6    3.50    2.30
   3  -6   6    4.10    2.30
  -4   6  -6    4.40    2.70
   4  -6   6    6.30    2.60
   4  -6   6    4.40    4.00
  -5   6  -6    1.50    2.60
   5  -6   6    7.10    2.70
   5  -6   6   10.30    3.60
   5  -6   6    9.00    4.00
  -6   6  -6    3.20    3.90
   6  -6   6   -0.10    2.50
  -6  -5   6   20.90    4.00
  -5  -5   6   11.60    5.40
  -5  -5   6    5.20    2.30
  -5  -5   6    9.50    2.60
  -4  -5   6  350.56   17.00
  -4  -5   6  325.97   11.10
  -4  -5   6  346.37   11.40
  -3  -5   6  138.29    5.70
  -2  -5   6    2.50    1.00
  -2  -5   6    0.20    1.00
  -1  -5   6  101.79    4.30
  -1  -5   6   98.19    4.10
   0   5  -6  216.18    6.60
   0   5  -6  232.28    7.60
   0  -5   6  223.38    7.70
   0  -5   6  220.38    7.60
  -1   5  -6    5.10    1.70
  -1   5  -6    6.90    1.70
   1  -5   6    8.10    2.20
   1  -5   6    4.90    1.80
  -2   5  -6   -0.30    1.20
  -2   5  -6    2.60    1.80
   2  -5   6    5.10    1.80
   2  -5   6    3.40    2.10
  -3   5  -6    3.40    2.60
   3  -5   6    6.00    2.50
   3  -5   6    3.30    2.20
  -4   5  -6    6.50    3.00
   4  -5   6   10.60    3.10
  -5   5  -6   14.40    4.10
   5  -5   6   22.30    4.40
   5  -5   6   15.20    4.30
  -6   5  -6    0.30    3.00
   6  -5   6    3.00    2.80
   6   4  -6    5.70    5.20
  -6  -4   6   11.50    3.40
  -6  -4   6    9.80    3.10
  -6  -4   6   12.70    5.50
   5   4  -6    4.90    3.40
  -5  -4   6    5.70    2.30
  -5  -4   6    2.40    1.90
  -5  -4   6    5.80    4.20
   4   4  -6  205.38    7.20
  -4  -4   6  200.68   12.10
  -4  -4   6  172.78    7.90
  -4  -4   6  192.58    8.30
   3   4  -6    6.70    1.50
   3   4  -6    5.00    1.40
  -3  -4   6    4.20    1.70
  -3  -4   6    5.90    1.90
   2   4  -6   12.30    1.30
   2   4  -6   15.70    1.50
  -2  -4   6   15.20    1.90
  -2  -4   6   17.10    2.40
   1   4  -6 2858.61   58.69
   1   4  -6 2819.32   58.59
  -1  -4   6 2752.62   59.89
  -1  -4   6 2786.72   59.79
   0   4  -6  354.66   10.10
   0   4  -6  355.86   10.00
   0  -4   6  367.46   10.80
   0  -4   6  354.66   10.60
  -1   4  -6   41.60    3.30
  -1   4  -6   37.60    3.20
   1  -4   6   36.70    3.40
  -2   4  -6    1.50    1.50
   2  -4   6    0.50    1.30
   2  -4   6    0.30    1.40
  -3   4  -6    1.20    1.50
  -3   4  -6    1.50    2.00
   3  -4   6    1.60    1.50
   3  -4   6    1.80    2.30
  -4   4  -6  194.78   10.40
  -4   4  -6  191.08   12.40
   4  -4   6  177.68   10.30
   4  -4   6  192.18   10.10
  -5   4  -6   44.30    5.60
   5  -4   6   64.49    6.50
   5  -4   6   48.90    6.00
  -6   4  -6    0.50    2.70
   6  -4   6   -2.90    2.10
  -7   4  -6    3.80    4.10
   7  -4   6    3.20    4.10
  -7  -3   6   25.20    5.60
   6   3  -6    9.30    3.20
  -6  -3   6   13.00    3.70
  -6  -3   6   12.70    4.80
  -6  -3   6   14.50    3.60
   5   3  -6    6.80    2.30
  -5  -3   6    8.00    2.60
  -5  -3   6    4.10    3.30
  -5  -3   6    1.80    2.30
   4   3  -6   28.60    3.20
  -4  -3   6   28.20    4.20
  -4  -3   6   23.00    5.20
  -4  -3   6   26.90    3.90
   3   3  -6   42.30    3.20
   3   3  -6   44.90    3.40
  -3  -3   6   40.80    3.60
  -3  -3   6   40.60    3.30
   2   3  -6   52.79    3.20
   2   3  -6   54.69    3.20
  -2  -3   6   55.89    3.60
  -2  -3   6   54.39    3.40
   1   3  -6  230.18    7.30
   1   3  -6  239.58    7.30
  -1  -3   6  234.28    7.70
  -1  -3   6  218.08    8.50
   0   3  -6   76.59    4.00
   0   3  -6   79.59    4.00
   0  -3   6   81.19    4.20
   0  -3   6   83.19    4.40
  -1   3  -6    3.60    1.40
   1  -3   6    2.70    1.40
   1  -3   6    5.00    1.90
  -2   3  -6   46.00    3.80
  -2   3  -6   35.40    3.60
   2  -3   6   35.60    3.60
   2  -3   6   42.40    4.10
  -3   3  -6   58.49    5.10
  -3   3  -6   54.99    5.00
   3  -3   6   51.59    5.20
   3  -3   6   54.29    4.90
  -4   3  -6  257.97   12.30
  -4   3  -6  286.67   16.50
   4  -3   6  274.47   12.20
  -5   3  -6    2.90    2.60
  -5   3  -6    5.80    3.70
   5  -3   6    8.80    3.50
   5  -3   6    4.00    3.20
  -6   3  -6    4.50    3.40
   6  -3   6    2.40    3.70
  -7   3  -6   17.70    5.70
   7  -3   6   -2.40    3.60
  -7  -2   6    2.60    6.00
   6   2  -6    5.60    2.90
  -6  -2   6   -0.30    2.30
  -6  -2   6    4.30    2.60
  -6  -2   6    1.00    2.90
   5   2  -6   45.20    4.70
  -5  -2   6   49.10    4.90
  -5  -2   6   47.30    6.20
  -5  -2   6   46.30    5.00
   4   2  -6    3.50    2.10
  -4  -2   6    0.60    1.60
   3   2  -6  127.99    6.30
   3   2  -6  137.19    6.30
  -3  -2   6  128.59    6.50
   2   2  -6  100.49    5.00
   2   2  -6  109.29    5.10
   1   2  -6   17.00    2.50
   1   2  -6   15.50    2.30
  -1  -2   6   13.80    2.30
  -1  -2   6   14.90    2.40
   0   2  -6  450.65   12.70
   0  -2   6  439.86   12.70
   0  -2   6  453.55   12.90
  -1   2  -6    4.10    1.90
  -1   2  -6    2.00    1.00
   1  -2   6    6.70    2.00
   1  -2   6    3.90    1.50
  -2   2  -6  262.37   10.00
  -2   2  -6  265.97   10.10
   2  -2   6  266.27   10.00
   2  -2   6  238.38    9.80
  -3   2  -6   51.69    4.60
  -3   2  -6   54.39    4.80
   3  -2   6   49.90    4.80
   3  -2   6   50.39    4.50
  -4   2  -6   59.49    5.60
  -4   2  -6   60.49    6.00
   4  -2   6   52.09    5.30
  -5   2  -6   -0.80    1.80
  -5   2  -6    2.80    2.70
   5  -2   6   -1.90    1.60
   5  -2   6   -0.10    1.60
  -6   2  -6    3.70    3.50
  -6   2  -6    3.00    3.40
   6  -2   6   -2.70    2.80
  -7   2  -6   10.40    4.20
   7  -2   6    1.10    3.30
  -7  -1   6   -3.00    2.70
   6   1  -6    2.10    2.80
  -6  -1   6   10.00    4.00
  -6  -1   6    2.10    2.20
  -6  -1   6    6.40    2.70
  -5  -1   6  166.18    9.40
  -5  -1   6  179.78   10.90
  -5  -1   6  175.88    9.50
   4   1  -6    0.40    1.40
  -4  -1   6    0.70    1.20
   3   1  -6   20.90    3.40
  -3  -1   6   24.30    3.70
  -3  -1   6   20.80    3.50
   2   1  -6  196.98    8.00
   2   1  -6  202.18    7.90
  -2  -1   6  211.78    8.00
  -2  -1   6  208.18    8.00
   1   1  -6   78.49    4.30
   1   1  -6   68.29    4.10
  -1  -1   6   70.99    4.20
  -1  -1   6   74.89    4.30
   0   1  -6  393.46   12.60
   0   1  -6  410.36   12.10
   0  -1   6  426.06   12.30
   0  -1   6  415.86   12.30
  -1   1  -6  186.68    8.40
  -1   1  -6  189.38    7.60
   1  -1   6  178.08    7.40
   1  -1   6  173.68    7.40
  -2   1  -6  256.47    9.80
   2  -1   6  248.88   10.40
   2  -1   6  243.48    9.70
  -3   1  -6    7.80    2.50
  -3   1  -6    5.90    1.90
   3  -1   6    4.30    2.10
   3  -1   6    5.90    2.10
  -4   1  -6   30.40    5.30
  -4   1  -6   18.10    4.30
   4  -1   6   22.20    4.60
   4  -1   6   19.50    4.10
  -5   1  -6   15.40    3.70
  -5   1  -6   12.50    4.20
   5  -1   6    9.20    3.10
  -6   1  -6   23.40    7.10
  -6   1  -6    6.20    3.30
   6  -1   6   13.60    4.60
  -7   1  -6    1.60    3.90
   7  -1   6   -4.80    3.60
   7   0  -6   -2.30    4.30
  -7   0   6    5.80    3.50
   6   0  -6   46.30    7.30
  -6   0   6   60.09    7.50
  -6   0   6   58.89    6.40
   5   0  -6   43.10    6.50
  -5   0   6   28.80    5.10
  -5   0   6   37.40    5.90
   4   0  -6   22.10    4.20
   4   0  -6   23.00    3.60
  -4   0   6   30.10    3.70
   3   0  -6    3.00    1.80
   3   0  -6    1.30    1.80
  -3   0   6    1.10    1.50
  -3   0   6    3.30    1.70
   2   0  -6  396.56   12.70
   2   0  -6  399.06   12.80
  -2   0   6  393.66   12.80
   1   0  -6  241.78    8.70
  -1   0   6  240.78    8.70
  -1   0   6  241.88    8.90
  -1   0  -6  468.95   14.60
   1   0   6  482.05   14.70
   1   0   6  558.04   18.20
  -2   0  -6  291.27   10.70
  -2   0  -6  287.07   10.70
   2   0   6  275.17   10.50
  -3   0  -6   16.90    3.50
   3   0   6   18.40    3.80
  -4   0  -6   21.10    4.50
  -4   0  -6   10.40    3.60
   4   0   6   14.50    3.40
   4   0   6   16.20    3.60
  -5   0  -6    5.70    3.10
  -5   0  -6    5.20    2.70
   5   0   6    4.80    2.90
  -6   0  -6    6.90    3.60
  -6   0  -6   -1.30    2.80
   6   0   6    4.60    3.00
  -7   0  -6    6.50    4.00
   7  -1  -6   -1.70    3.60
  -7   1   6    7.70    3.50
   6  -1  -6   61.39    6.80
  -6   1   6   63.99    6.90
  -6   1   6   59.39    6.80
   5  -1  -6   20.90    4.00
  -5   1   6   18.00    4.30
  -5   1   6   23.10    4.90
  -5   1   6   33.20    5.80
   4  -1  -6    0.10    2.00
   4  -1  -6    2.10    2.10
  -4   1   6    8.90    3.60
   3  -1  -6   65.29    5.10
  -3   1   6   73.19    6.20
  -3   1   6   66.29    5.30
   2  -1  -6   19.60    3.10
   2  -1  -6   21.80    3.50
  -2   1   6   28.70    4.20
  -2   1   6   21.30    3.10
   1  -1  -6  109.29    5.80
   1  -1  -6  107.49    5.70
  -1   1   6  106.19    5.70
   0  -1  -6  570.04   16.20
   0  -1  -6  587.54   16.50
   0   1   6  563.84   16.30
   0   1   6  596.94   16.40
  -1  -1  -6  110.19    5.80
  -1  -1  -6  111.29    5.90
   1   1   6  119.09    6.00
   1   1   6  108.79    5.70
  -2  -1  -6   23.70    3.60
  -2  -1  -6   17.60    2.70
   2   1   6   26.90    3.80
  -3  -1  -6  295.47   11.80
  -3  -1  -6  295.87   11.60
   3   1   6  287.97   11.30
   3   1   6  266.87   11.20
  -4  -1  -6   15.30    4.00
  -4  -1  -6   14.30    3.70
   4   1   6   15.40    4.70
  -5  -1  -6  173.68   10.40
  -5  -1  -6  173.38    9.90
  -6  -1  -6   -0.50    2.00
  -6  -1  -6    3.10    2.90
   6   1   6    1.20    2.60
  -7  -1  -6   -2.90    4.80
   7  -2  -6    1.00    3.80
  -7   2   6   -0.60    2.50
   6  -2  -6    3.80    3.00
  -6   2   6    5.80    4.10
  -6   2   6   11.10    4.20
   5  -2  -6    2.90    3.20
   5  -2  -6    1.00    2.50
  -5   2   6    1.30    2.50
  -5   2   6    5.10    2.00
  -5   2   6    1.10    2.30
   4  -2  -6   93.79    7.10
   4  -2  -6   89.29    6.80
  -4   2   6   77.19    6.20
   3  -2  -6  128.99    7.40
   3  -2  -6  119.49    7.30
  -3   2   6  127.99    7.50
  -3   2   6  123.29    7.10
   2  -2  -6   10.10    2.50
   2  -2  -6   15.00    3.10
  -2   2   6   11.60    2.60
  -2   2   6   16.80    3.90
   1  -2  -6  473.85   14.90
   1  -2  -6  471.85   14.70
  -1   2   6  491.75   14.80
  -1   2   6  487.55   14.90
   0  -2  -6   61.09    4.40
   0  -2  -6   59.99    4.30
   0   2   6   60.79    4.20
   0   2   6   73.79    5.50
  -1  -2  -6   15.90    2.50
   1   2   6   19.10    3.00
   1   2   6   25.10    2.80
  -2  -2  -6   75.29    5.20
  -2  -2  -6   70.79    5.10
   2   2   6   82.39    6.20
  -3  -2  -6  304.47   12.20
  -3  -2  -6  311.77   12.20
  -4  -2  -6   68.99    5.80
  -4  -2  -6   67.99    6.00
   4   2   6   73.19    5.80
  -5  -2  -6    5.50    3.00
  -5  -2  -6   -2.20    2.20
   5   2   6    1.10    1.90
  -6  -2  -6    2.30    2.90
   6   2   6   -1.60    5.10
   7  -3  -6   11.60    4.60
  -7   3   6    3.70    4.40
   6  -3  -6    3.90    3.40
  -6   3   6   -2.00    2.60
   5  -3  -6    0.70    3.10
   5  -3  -6    2.10    2.70
  -5   3   6    0.10    2.50
  -5   3   6    3.60    2.20
  -5   3   6   -0.50    1.90
   4  -3  -6  210.38   11.10
   4  -3  -6  197.48   10.50
  -4   3   6  204.58   10.90
  -4   3   6  208.98    8.60
  -4   3   6  201.08   10.80
   3  -3  -6  103.89    7.00
  -3   3   6  122.29    7.30
  -3   3   6  114.59    7.40
   2  -3  -6  148.59    7.70
  -2   3   6  149.09    7.60
  -2   3   6  135.29    7.40
   1  -3  -6    1.20    1.60
   1  -3  -6    1.20    1.60
  -1   3   6   -1.20    1.10
   0  -3  -6  156.08    7.40
   0  -3  -6  159.68    7.50
   0   3   6  173.28    7.50
  -1  -3  -6   23.10    3.70
  -1  -3  -6   17.70    3.00
   1   3   6   23.10    2.90
   1   3   6   15.60    2.60
  -2  -3  -6   25.40    4.00
  -2  -3  -6   30.40    4.50
   2   3   6   23.90    3.80
   2   3   6   18.00    2.90
  -3  -3  -6  263.17   11.10
  -3  -3  -6  256.57   11.00
   3   3   6  248.18   10.20
  -4  -3  -6   35.50    4.40
  -4  -3  -6   33.10    4.80
   4   3   6   27.40    4.50
  -5  -3  -6   25.00    5.00
  -5  -3  -6   15.90    4.10
  -6  -3  -6   -1.00    4.20
   7  -4  -6   10.80    4.70
   6  -4  -6    4.30    2.60
  -6   4   6    3.40    3.80
   5  -4  -6    5.20    3.50
   5  -4  -6    6.10    4.10
  -5   4   6   -0.10    3.80
   4  -4  -6  206.98   11.50
   4  -4  -6  187.38   10.60
  -4   4   6  192.68    7.40
  -4   4   6  215.18   11.20
   3  -4  -6   56.79    6.30
   3  -4  -6   66.69    6.10
  -3   4   6   55.89    5.50
  -3   4   6   53.49    6.20
   2  -4  -6   36.80    4.30
   2  -4  -6   41.30    4.30
  -2   4   6   37.40    4.20
  -2   4   6   36.90    4.20
   1  -4  -6  138.79    7.60
   1  -4  -6  132.29    7.30
  -1   4   6  157.68    7.70
   0  -4  -6    5.40    2.00
   0  -4  -6   -1.00    1.40
   0   4   6    2.60    1.50
   0   4   6    2.50    1.60
  -1  -4  -6  153.98    7.60
  -1  -4  -6  150.68    7.50
   1   4   6  141.49    6.90
  -2  -4  -6  288.67   11.30
  -2  -4  -6  283.97   11.40
   2   4   6  299.87   10.80
  -3  -4  -6    2.60    2.50
  -3  -4  -6    1.50    2.10
   3   4   6    1.30    1.60
  -4  -4  -6    1.50    1.90
  -4  -4  -6   -1.70    1.50
   4   4   6    2.00    1.60
  -5  -4  -6    2.90    2.60
  -5  -4  -6    1.80    3.00
   5   4   6   -0.80    3.30
  -6  -4  -6   -0.60    2.40
   6  -5  -6   46.30    8.10
   5  -5  -6  129.29   10.60
   5  -5  -6  117.19    9.30
  -5   5   6   85.39    8.10
   4  -5  -6   99.89    8.30
   4  -5  -6   92.69    7.70
  -4   5   6   90.69    7.50
   3  -5  -6   90.89    7.20
   3  -5  -6   98.89    7.10
   2  -5  -6   -0.30    1.70
   2  -5  -6   -2.20    1.30
   1  -5  -6   10.70    2.70
   1  -5  -6   12.80    3.20
  -1   5   6   15.50    3.30
   0  -5  -6  180.28    8.80
   0  -5  -6  185.38    8.80
   0   5   6  180.88    8.10
  -1  -5  -6  598.04   18.60
  -1  -5  -6  592.64   18.30
   1   5   6  608.64   17.60
  -2  -5  -6  179.98    8.80
  -2  -5  -6  191.38   10.40
   2   5   6  181.48    8.00
  -3  -5  -6   22.30    4.10
  -3  -5  -6   32.00    4.90
   3   5   6   27.80    4.10
  -4  -5  -6   11.30    3.50
  -4  -5  -6   15.00    3.90
   4   5   6    8.70    3.80
  -5  -5  -6    4.30    3.00
   6  -6  -6   23.20    6.70
   4  -6  -6   58.69    6.20
   4  -6  -6   52.99    6.60
   3  -6  -6   54.09    7.60
   3  -6  -6   43.30    6.60
   2  -6  -6    6.40    2.50
   2  -6  -6    6.30    2.90
   1  -6  -6   82.09    7.10
   1  -6  -6   81.99    6.40
  -1   6   6   81.09    5.80
  -1   6   6   93.69    5.20
   0  -6  -6  131.29    7.70
   0  -6  -6  137.89    7.80
   0   6   6  146.59    7.30
   0   6   6  131.09    7.70
  -1  -6  -6    8.20    2.50
  -1  -6  -6    3.80    2.40
   1   6   6    1.90    2.10
  -2  -6  -6    3.50    2.40
  -2  -6  -6    8.50    2.90
   2   6   6    6.00    2.40
  -3  -6  -6    1.90    1.80
  -3  -6  -6   -0.10    1.80
  -4  -6  -6    3.70    2.80
  -4  -6  -6   -2.80    2.30
   5  -7  -6   24.90    7.50
   4  -7  -6   25.60    5.90
   3  -7  -6    1.70    3.30
   3  -7  -6    5.40    3.00
  -3   7   6   -0.60    2.60
   2  -7  -6    3.20    2.20
  -2   7   6    2.40    3.00
   1  -7  -6  169.28    9.70
   1  -7  -6  192.58   10.20
   0  -7  -6   39.70    4.50
   0  -7  -6   43.00    4.90
  -1  -7  -6    4.90    2.40
  -1  -7  -6    3.30    2.40
  -2  -7  -6    7.50    3.10
  -2  -7  -6    9.70    3.00
  -3  -7  -6   12.80    3.30
  -3  -7  -6    6.80    2.50
   4  -8  -6   12.90    4.70
   3  -8  -6   12.80    5.20
   2  -8  -6   19.60    4.60
   1  -8  -6    7.80    3.20
   1  -8  -6    9.40    3.40
   0  -8  -6   -0.30    1.90
   0  -8  -6    0.20    2.40
  -1  -8  -6    5.20    2.80
  -1  -8  -6    2.80    2.40
  -2  -8  -6    1.80    2.20
  -2  -8  -6    3.40    2.30
  -1 -10   7    2.50    3.40
   0 -10   7    0.10    3.40
   1 -10   7    1.30    1.60
   1 -10   7    3.70    2.70
   1 -10   7    1.70    2.50
   2 -10   7    0.40    2.00
   2 -10   7   -4.80    2.20
  -3  -9   7    5.50    4.50
  -2  -9   7  121.59    9.90
  -1  -9   7   26.20    8.50
   0  -9   7   -0.80    2.30
   0  -9   7    2.50    1.40
   0  -9   7    4.70    1.60
   1  -9   7   -0.50    1.60
   2  -9   7    2.40    2.20
   4  -9   7    0.20    2.60
  -3  -8   7   -2.20    3.40
  -2  -8   7   60.99    7.10
   0  -8   7    5.40    1.70
   0  -8   7    4.50    1.50
   1  -8   7   15.80    3.10
   1  -8   7   19.60    3.20
   2  -8   7   73.39    5.80
   2  -8   7   75.29    5.80
  -3   8  -7   14.40    3.80
   3  -8   7   17.20    4.50
   3  -8   7    7.60    2.90
   4  -8   7    4.50    3.50
   5  -8   7   -0.40    3.00
  -5  -7   7    5.50    5.30
  -5  -7   7    1.80    1.40
  -5  -7   7    3.40    1.90
  -4  -7   7   -2.10    3.60
  -3  -7   7  146.19   11.10
  -1  -7   7    3.20    1.00
  -1  -7   7    3.10    1.20
   0  -7   7   21.90    2.60
   0  -7   7   21.50    2.90
  -1   7  -7   17.90    2.50
   1  -7   7   21.50    5.30
   1  -7   7   17.80    3.20
  -2   7  -7   14.30    3.10
   2  -7   7   10.30    3.20
   2  -7   7    9.80    2.50
  -3   7  -7    1.00    2.10
   3  -7   7    4.00    2.30
   3  -7   7    3.70    2.30
  -4   7  -7   -1.10    2.60
   4  -7   7    0.70    2.20
   4  -7   7   -1.00    1.80
   5  -7   7    3.10    3.70
   6  -7   7    2.10    2.90
  -6  -6   7   14.40    2.90
  -5  -6   7   29.50    7.10
  -5  -6   7   28.10    4.10
  -5  -6   7   24.20    3.60
  -4  -6   7    2.80    1.70
  -4  -6   7    5.50    3.80
  -4  -6   7    2.30    1.60
  -3  -6   7  109.59   10.90
  -3  -6   7  118.19    4.90
  -2  -6   7   12.50    1.90
  -2  -6   7   12.70    1.90
  -1  -6   7    0.60    1.00
  -1  -6   7   -1.20    1.80
   0   6  -7  335.77    8.50
   0  -6   7  321.77   10.40
   0  -6   7  335.57   10.70
  -1   6  -7    5.40    1.80
   1  -6   7    3.90    1.50
   1  -6   7    1.90    1.70
  -2   6  -7   24.30    3.10
   2  -6   7   22.70    4.10
   2  -6   7   19.60    3.60
  -3   6  -7    5.30    2.20
   3  -6   7    6.40    2.40
   3  -6   7    4.40    2.20
  -4   6  -7    5.30    2.50
   4  -6   7    3.60    3.10
  -5   6  -7   11.80    3.40
   5  -6   7   10.20    2.90
   5  -6   7   18.70    4.90
  -6   6  -7  -15.30    5.20
   6  -6   7    3.20    3.10
  -6  -5   7   56.39    9.90
  -6  -5   7   66.29    5.60
  -6  -5   7   73.09    6.40
  -5  -5   7    1.70    2.10
  -5  -5   7    3.20    2.20
  -5  -5   7    0.70    4.00
  -4  -5   7   44.80    6.20
  -4  -5   7   48.80    4.10
  -4  -5   7   51.29    5.30
  -3  -5   7   10.70    2.30
  -3  -5   7    7.00    2.00
  -2  -5   7   32.60    2.70
  -2  -5   7   29.20    2.60
  -1  -5   7  114.59    5.00
  -1  -5   7  112.39    5.00
   0   5  -7  193.48    6.70
   0   5  -7  194.68    6.70
   0  -5   7  204.88    7.70
   0  -5   7  197.18    7.50
  -1   5  -7   27.30    2.90
  -1   5  -7   29.50    2.80
   1  -5   7   30.00    3.30
   1  -5   7   36.00    3.40
  -2   5  -7    3.00    1.90
   2  -5   7    1.40    1.90
   2  -5   7    0.50    1.60
  -3   5  -7    7.70    2.80
   3  -5   7    6.10    2.70
   3  -5   7    7.00    2.80
  -4   5  -7   11.60    3.50
   4  -5   7    9.50    2.70
  -5   5  -7   21.30    4.60
   5  -5   7   30.90    5.70
  -6   5  -7   -6.30    2.50
   6  -5   7    5.30    3.10
  -6  -4   7    7.50    5.30
  -6  -4   7   17.20    4.20
  -6  -4   7   20.10    4.10
   5   4  -7    1.80    2.70
  -5  -4   7    1.90    2.20
  -5  -4   7    0.40    3.30
  -5  -4   7    0.60    1.80
   4   4  -7   10.50    2.30
  -4  -4   7    9.60    2.80
  -4  -4   7   13.60    3.90
  -4  -4   7   10.20    4.80
   3   4  -7   69.39    3.70
  -3  -4   7   77.89    4.70
  -3  -4   7   71.59    4.50
   2   4  -7   18.80    1.90
   2   4  -7   16.50    1.70
  -2  -4   7   15.30    2.50
  -2  -4   7   17.90    2.70
   1   4  -7  205.88    7.30
   1   4  -7  190.58    6.50
  -1  -4   7  190.58    7.10
  -1  -4   7  201.08    7.40
   0   4  -7   18.30    2.20
   0   4  -7   18.10    2.20
   0  -4   7   16.30    2.40
   0  -4   7   22.20    3.20
  -1   4  -7  295.97   10.30
  -1   4  -7  313.67   11.20
   1  -4   7  290.87   10.60
   1  -4   7  283.67   10.30
  -2   4  -7   21.40    3.60
   2  -4   7   15.10    2.90
   2  -4   7   25.70    4.20
  -3   4  -7  121.89    7.30
  -3   4  -7  117.99    7.40
   3  -4   7  120.89    7.50
   3  -4   7  122.09    7.80
  -4   4  -7   19.50    3.90
   4  -4   7   31.90    5.90
   4  -4   7   32.10    5.60
  -5   4  -7   -3.10    2.20
   5  -4   7   -1.60    2.10
   5  -4   7   -0.80    2.10
  -6   4  -7   -3.40    2.50
   6  -4   7    0.60    2.20
  -7   4  -7   -8.60    7.50
   7  -4   7    1.20    4.10
  -7  -3   7    3.90    3.90
   6   3  -7   -3.00    2.50
  -6  -3   7    0.10    2.40
  -6  -3   7    2.80    4.00
  -6  -3   7    2.30    1.70
   5   3  -7    1.60    2.30
  -5  -3   7    3.90    2.00
  -5  -3   7    0.70    1.80
  -5  -3   7    7.00    3.60
   4   3  -7   81.49    7.30
  -4  -3   7   70.29    5.10
   3   3  -7    2.20    1.20
   3   3  -7    1.30    1.20
  -3  -3   7    3.10    1.60
  -3  -3   7    3.00    1.90
   2   3  -7   10.70    1.90
  -2  -3   7    7.70    2.00
  -2  -3   7    5.60    1.70
   1   3  -7   24.90    2.30
   1   3  -7   24.30    2.40
  -1  -3   7   24.80    2.60
  -1  -3   7   23.40    2.50
   0   3  -7   18.70    2.80
   0   3  -7   11.70    2.10
   0  -3   7   12.00    2.20
  -1   3  -7   47.50    3.70
   1  -3   7   42.60    3.60
  -2   3  -7   85.89    5.50
  -2   3  -7   81.19    5.50
   2  -3   7   81.89    5.80
   2  -3   7   81.19    5.50
  -3   3  -7    1.50    2.20
  -3   3  -7    3.30    1.90
   3  -3   7    2.30    1.70
  -4   3  -7   54.19    5.70
  -4   3  -7   49.90    5.40
   4  -3   7   48.40    5.60
   4  -3   7   62.99    5.70
  -5   3  -7   17.50    4.50
  -5   3  -7   19.30    5.60
   5  -3   7    8.00    3.00
   5  -3   7   14.10    4.00
  -6   3  -7    1.60    3.10
   6  -3   7   -0.90    2.90
  -7   3  -7   -3.40    3.00
   7  -3   7   -4.60    3.90
  -7  -2   7   27.30    7.50
   6   2  -7   36.50    6.40
  -6  -2   7   34.70    6.90
  -6  -2   7   48.70    5.60
  -6  -2   7   45.80    5.10
   5   2  -7  270.17   11.70
  -5  -2   7  276.27   12.00
   4   2  -7   63.79    5.10
  -4  -2   7   69.59    5.60
  -4  -2   7   70.19    5.30
   3   2  -7  286.07   10.50
   3   2  -7  290.77   10.60
  -3  -2   7  277.97   10.70
  -3  -2   7  309.07   10.80
   2   2  -7   18.50    3.00
   2   2  -7   21.10    3.20
  -2  -2   7   16.10    2.70
   1   2  -7  522.35   14.80
   1   2  -7  559.54   15.30
  -1  -2   7  546.05   15.30
  -1  -2   7  528.05   15.20
   0   2  -7    6.30    1.90
   0   2  -7    3.40    1.40
   0  -2   7    6.10    1.90
   0  -2   7    6.20    1.80
  -1   2  -7  732.33   19.60
  -1   2  -7  696.73   19.40
   1  -2   7  684.43   19.50
   1  -2   7  728.53   19.60
  -2   2  -7  133.09    7.00
  -2   2  -7  119.49    6.80
   2  -2   7  133.29    6.90
  -3   2  -7    1.00    1.90
  -3   2  -7    3.30    1.80
   3  -2   7    2.00    2.20
   3  -2   7    5.00    2.10
  -4   2  -7    4.10    3.20
  -4   2  -7    6.10    2.80
   4  -2   7    1.20    1.80
   4  -2   7    2.10    2.20
  -5   2  -7    0.70    2.40
  -5   2  -7    2.50    3.60
  -6   2  -7    2.10    3.70
  -6   2  -7    2.50    2.90
   6  -2   7    1.40    3.30
  -7   2  -7    5.10    4.10
   7  -2   7   -4.50    4.10
  -7  -1   7   44.40    7.80
  -6  -1   7    6.80    3.30
  -6  -1   7    5.70    3.90
  -6  -1   7    1.60    2.40
  -5  -1   7  185.08   10.10
  -5  -1   7  197.88   11.60
  -5  -1   7  175.18    9.60
   4   1  -7   34.30    6.90
  -4  -1   7   22.30    4.50
  -4  -1   7   16.90    3.70
   3   1  -7   22.40    4.20
  -3  -1   7   16.90    3.40
  -3  -1   7   22.60    3.70
   2   1  -7   11.00    2.20
   2   1  -7   12.20    2.30
  -2  -1   7   13.90    2.70
   1   1  -7    3.10    1.40
   1   1  -7    6.70    2.10
  -1  -1   7    5.40    2.10
  -1  -1   7    4.90    1.50
   0   1  -7  549.65   15.50
   0   1  -7  540.35   15.60
   0  -1   7  537.75   15.50
   0  -1   7  528.15   15.60
  -1   1  -7  177.08    7.70
  -1   1  -7  173.18    7.70
   1  -1   7  173.78    7.70
   1  -1   7  176.88    7.80
  -2   1  -7    7.20    2.50
  -2   1  -7   13.80    4.30
   2  -1   7    9.10    2.50
  -3   1  -7   20.20    3.40
  -3   1  -7   16.50    3.00
   3  -1   7   27.40    3.50
   3  -1   7   17.40    3.10
  -4   1  -7   56.29    5.80
  -4   1  -7   48.40    5.10
   4  -1   7   52.59    5.60
   4  -1   7   48.10    5.20
  -5   1  -7   19.00    4.70
  -5   1  -7    9.30    3.20
   5  -1   7   12.80    3.60
  -6   1  -7   43.60   10.70
   6  -1   7   40.80    7.40
  -7   1  -7    0.90    3.10
  -7   0   7    0.40    2.80
   6   0  -7   20.90    5.00
  -6   0   7   18.40    4.90
  -6   0   7   20.00    3.90
  -6   0   7   16.80    4.40
   5   0  -7   19.80    4.20
  -5   0   7   28.80    5.40
  -5   0   7   17.60    3.70
   4   0  -7    0.60    1.60
   4   0  -7    1.60    1.80
  -4   0   7    0.30    1.10
  -4   0   7    1.90    2.10
   3   0  -7  221.68    9.60
   3   0  -7  223.58    9.60
  -3   0   7  209.48    9.30
  -3   0   7  211.28    9.60
   2   0  -7   24.10    3.70
  -2   0   7   22.70    3.40
  -2   0   7   20.40    3.30
   1   0  -7 1150.18   28.50
  -1   0   7 1147.59   28.50
   0   0  -7 3189.98   71.59
   0   0  -7 3151.18   71.29
   0   0   7 3328.87   71.59
   0   0   7 3406.76   72.09
  -1   0  -7   65.69    4.60
   1   0   7   63.19    4.50
  -2   0  -7   28.70    4.20
  -2   0  -7   31.90    4.50
   2   0   7   29.90    3.50
   2   0   7   27.40    3.40
  -3   0  -7   16.30    3.80
  -3   0  -7    8.30    2.30
   3   0   7   10.90    3.00
  -4   0  -7   16.60    3.60
  -4   0  -7   14.30    3.40
   4   0   7   31.70    5.80
  -5   0  -7    3.40    2.00
  -5   0  -7   -0.40    2.00
   5   0   7    5.10    2.80
  -6   0  -7    1.10    3.10
  -6   0  -7   -2.90    2.30
   6   0   7   -0.60    2.60
  -7   0  -7   -1.00    3.80
   7  -1  -7   -2.80    3.40
  -7   1   7    2.20    3.00
   6  -1  -7    4.10    2.90
  -6   1   7    2.70    3.00
  -6   1   7    0.40    3.10
  -6   1   7    1.60    3.20
   5  -1  -7   -2.10    3.20
  -5   1   7    1.10    2.10
  -5   1   7    2.80    2.30
  -5   1   7    0.20    2.20
   4  -1  -7    9.80    3.10
   4  -1  -7    4.90    2.90
  -4   1   7    5.30    2.50
  -4   1   7    3.70    2.80
   3  -1  -7   51.49    4.60
   3  -1  -7   47.20    4.60
  -3   1   7   43.60    4.70
  -3   1   7   46.40    4.50
   2  -1  -7    2.10    1.30
   2  -1  -7    7.70    3.30
  -2   1   7    0.40    0.90
  -2   1   7    2.30    1.90
   1  -1  -7  429.96   14.00
   1  -1  -7  424.86   13.70
  -1   1   7  437.96   13.80
  -1   1   7  419.76   13.80
   0  -1  -7  158.98    7.50
   0  -1  -7  173.88    7.70
   0   1   7  164.38    7.40
  -1  -1  -7   68.29    4.90
  -1  -1  -7   62.89    4.70
   1   1   7   69.99    4.70
   1   1   7   69.99    4.80
  -2  -1  -7    3.30    1.70
  -2  -1  -7    4.90    2.00
   2   1   7    5.50    1.90
   2   1   7    6.20    2.10
  -3  -1  -7   34.30    4.40
  -3  -1  -7   29.90    4.60
   3   1   7   33.70    4.10
   3   1   7   42.00    5.80
  -4  -1  -7  260.27   12.10
  -4  -1  -7  278.57   12.70
   4   1   7  263.87   12.00
  -5  -1  -7   28.30    6.20
   5   1   7   40.80    5.10
  -6  -1  -7    0.30    2.30
   7  -2  -7   -5.50    3.90
  -7   2   7    5.30    3.70
   6  -2  -7    9.20    4.60
  -6   2   7   11.50    4.20
   5  -2  -7    7.30    2.70
  -5   2   7   10.60    4.20
  -5   2   7   15.20    4.10
  -5   2   7   11.30    3.50
   4  -2  -7   35.20    5.70
   4  -2  -7   23.80    4.10
  -4   2   7   22.80    3.90
  -4   2   7   25.30    4.70
   3  -2  -7    9.40    2.70
   3  -2  -7    7.50    2.90
  -3   2   7   10.10    3.20
  -3   2   7    6.40    2.60
   2  -2  -7   20.40    3.50
   2  -2  -7   23.40    4.30
  -2   2   7   20.90    3.90
  -2   2   7   14.30    2.60
   1  -2  -7   64.89    4.90
   1  -2  -7   62.39    4.80
  -1   2   7   55.69    4.50
  -1   2   7   65.39    4.80
   0  -2  -7  198.78    8.70
   0  -2  -7  211.58    8.80
   0   2   7  206.38    8.60
   0   2   7  187.38    8.40
  -1  -2  -7   57.09    4.60
  -1  -2  -7   58.59    4.60
   1   2   7   65.49    4.70
   1   2   7   67.39    5.60
  -2  -2  -7  113.89    6.80
  -2  -2  -7  112.39    6.80
   2   2   7  118.39    6.70
   2   2   7  118.49    6.70
  -3  -2  -7   22.00    4.20
  -3  -2  -7   30.40    5.10
  -4  -2  -7   48.90    5.30
  -4  -2  -7   41.00    5.00
  -5  -2  -7    0.90    2.00
  -5  -2  -7   15.60    3.80
   5   2   7   -0.30    2.20
  -6  -2  -7   -0.40    2.90
   7  -3  -7    7.20    4.50
  -7   3   7    6.20    5.20
   6  -3  -7    0.00    3.10
  -6   3   7    9.90    4.20
   5  -3  -7  161.28   11.10
   5  -3  -7  178.38   11.20
  -5   3   7  169.28    8.60
  -5   3   7  164.48   10.60
   4  -3  -7  585.24   21.20
   4  -3  -7  634.14   21.60
  -4   3   7  626.64   21.20
   3  -3  -7  262.87   11.50
   3  -3  -7  230.28   11.10
  -3   3   7  233.18   11.10
  -3   3   7  200.68   14.80
   2  -3  -7  116.79    7.10
   2  -3  -7  123.29    7.50
  -2   3   7  117.39    7.20
  -2   3   7  120.19    7.20
   1  -3  -7    8.20    2.80
   1  -3  -7    4.50    1.80
  -1   3   7    2.70    1.20
  -1   3   7    6.90    2.30
   0  -3  -7    2.30    1.60
   0  -3  -7    1.50    1.40
   0   3   7    1.70    1.70
   0   3   7    1.30    1.50
  -1  -3  -7  191.98    8.90
  -1  -3  -7  197.48    9.00
   1   3   7  206.48    8.80
   1   3   7  184.28    8.40
  -2  -3  -7  610.04   19.10
  -2  -3  -7  620.74   19.30
   2   3   7  616.84   18.80
  -3  -3  -7  136.89    8.10
  -3  -3  -7  148.69    8.30
   3   3   7  138.59    7.60
  -4  -3  -7    3.50    2.50
  -4  -3  -7    2.50    2.10
   4   3   7   -0.70    1.80
  -5  -3  -7   29.00    5.20
   5   3   7   25.20    4.90
  -6  -3  -7   -2.60    2.50
   6  -4  -7    3.80    3.90
  -6   4   7   13.40    4.30
   5  -4  -7  144.99   10.30
   5  -4  -7  155.08   10.70
  -5   4   7  145.69   10.10
   4  -4  -7  538.55   19.90
   4  -4  -7  518.25   19.90
  -4   4   7  531.45   19.80
  -4   4   7  511.75   14.90
   3  -4  -7   58.09    5.80
   3  -4  -7   65.79    6.20
  -3   4   7   71.79    6.30
   2  -4  -7  103.79    6.90
   2  -4  -7  106.89    7.30
  -2   4   7  114.89    7.30
   1  -4  -7    1.30    1.90
   1  -4  -7    4.10    2.20
  -1   4   7    1.90    2.20
   0  -4  -7  407.46   14.40
   0  -4  -7  415.26   14.70
   0   4   7  422.56   14.20
  -1  -4  -7 1158.28   31.20
  -1  -4  -7 1214.28   31.60
   1   4   7 1206.48   30.60
  -2  -4  -7  155.08    8.20
  -2  -4  -7  144.89    8.10
   2   4   7  144.89    7.50
  -3  -4  -7    2.80    1.90
  -3  -4  -7    2.00    2.10
   3   4   7    0.10    1.90
  -4  -4  -7    3.00    2.20
  -4  -4  -7    5.10    2.90
   4   4   7    4.80    2.70
  -5  -4  -7    8.90    3.30
   6  -5  -7    9.10    4.50
  -6   5   7   -2.90    3.10
   5  -5  -7    2.10    2.90
   5  -5  -7   -1.40    4.10
  -5   5   7   -0.10    3.00
   4  -5  -7    5.00    3.00
   4  -5  -7    3.70    2.50
  -4   5   7    1.50    2.40
   3  -5  -7   35.50    6.20
   3  -5  -7   19.70    4.50
   2  -5  -7    7.40    2.80
   1  -5  -7    1.00    1.80
   1  -5  -7    1.50    2.00
  -1   5   7   -0.70    1.90
   0  -5  -7  808.02   23.50
   0  -5  -7  755.92   27.10
   0   5   7  809.32   22.70
  -1  -5  -7  185.18    9.20
  -1  -5  -7  180.88    9.20
   1   5   7  166.68   10.30
  -2  -5  -7   11.30    2.90
  -2  -5  -7   21.60    4.20
   2   5   7   14.50    3.30
  -3  -5  -7   11.80    3.50
  -3  -5  -7   18.20    3.90
   3   5   7   15.80    3.50
  -4  -5  -7   23.50    4.90
  -4  -5  -7   26.80    4.90
  -5  -5  -7   27.30    5.40
   5  -6  -7   22.00    6.10
   4  -6  -7   -2.60    2.50
   4  -6  -7    1.80    3.10
  -4   6   7   -0.20    3.20
   3  -6  -7   -1.30    2.50
   3  -6  -7   -0.20    2.30
  -3   6   7    1.30    2.30
   2  -6  -7    1.50    1.90
   2  -6  -7    0.50    1.80
  -2   6   7    2.80    1.30
  -2   6   7    2.00    2.10
   1  -6  -7    6.20    2.70
   1  -6  -7    3.20    2.60
  -1   6   7    3.60    2.20
  -1   6   7   -0.10    2.10
   0  -6  -7  117.69    7.60
   0  -6  -7  108.19    7.20
   0   6   7  108.59    8.40
   0   6   7  113.49    6.90
  -1  -6  -7   12.90    3.50
  -1  -6  -7    9.00    2.90
   1   6   7   14.60    3.10
  -2  -6  -7   -1.60    1.90
  -2  -6  -7   -0.20    1.70
  -3  -6  -7    4.70    2.60
  -3  -6  -7    3.10    2.60
  -4  -6  -7   43.00    5.10
   4  -7  -7    8.30    4.00
   3  -7  -7   17.80    4.10
   2  -7  -7    2.90    2.90
   2  -7  -7    2.80    2.60
  -2   7   7   -0.40    2.40
   1  -7  -7   15.30    4.20
   1  -7  -7   20.80    4.70
   0  -7  -7    0.40    1.90
   0  -7  -7   -3.10    2.10
   0   7   7    7.90    3.20
   0   7   7   -1.10    2.50
  -1  -7  -7    9.70    3.70
  -1  -7  -7   17.80    3.80
   1   7   7   12.70    5.10
  -2  -7  -7   16.60    3.70
  -3  -7  -7   27.20    4.70
  -3  -7  -7   31.50    5.60
   3  -8  -7   41.90    7.10
   2  -8  -7   21.70    5.00
   1  -8  -7   -0.30    3.00
   0  -8  -7    1.70    2.80
   0  -8  -7    1.90    2.60
  -1  -8  -7    1.00    2.20
  -1  -8  -7    2.10    2.60
  -1 -10   8    6.30    3.80
   1 -10   8    7.00    2.90
   1 -10   8    2.40    2.60
   1 -10   8    0.50    1.70
   2 -10   8    0.50    1.70
   2 -10   8    1.00    2.50
  -3  -9   8   -2.80    4.20
  -2  -9   8    9.50    4.10
  -1  -9   8    1.00    2.80
   0  -9   8    3.50    1.50
   1  -9   8    4.10    2.30
   1  -9   8    8.20    2.90
   2  -9   8   -2.00    1.70
   2  -9   8   -1.70    2.00
   3  -9   8    9.80    4.10
   4  -9   8    1.10    3.40
  -4  -8   8   30.10    7.20
  -3  -8   8   17.40    5.40
  -2  -8   8   17.70    4.90
  -1  -8   8    4.50    1.20
   0  -8   8   20.70    3.20
   0  -8   8   16.30    2.70
   1  -8   8    1.90    2.90
   1  -8   8    6.20    2.10
   2  -8   8    8.00    2.70
   2  -8   8   10.10    2.80
  -3   8  -8   11.00    3.90
   3  -8   8   13.50    3.90
   3  -8   8   17.40    3.50
   4  -8   8   -0.30    2.70
   5  -8   8    2.10    3.50
  -5  -7   8   56.29    3.70
  -5  -7   8   58.99    4.10
  -4  -7   8    2.20    3.80
  -4  -7   8    5.20    1.70
  -3  -7   8  108.29    9.50
  -2  -7   8    5.30    1.40
  -1  -7   8   12.90    2.20
  -1   7  -8   64.99    4.10
   1  -7   8   70.19    5.10
   1  -7   8   61.59    4.80
  -2   7  -8    8.40    2.50
   2  -7   8   11.50    3.00
   2  -7   8    9.80    2.80
  -3   7  -8    1.30    2.40
   3  -7   8   -2.90    1.70
   3  -7   8   -1.30    1.70
  -4   7  -8   -2.20    2.70
   4  -7   8    2.20    2.30
   4  -7   8    2.10    1.90
   5  -7   8    4.10    3.50
  -5  -6   8   15.60    3.30
  -5  -6   8   15.30    2.90
  -5  -6   8    5.80    4.30
  -4  -6   8   11.00    2.30
  -4  -6   8   13.20    5.10
  -4  -6   8    9.40    2.40
  -3  -6   8   20.20    2.80
  -2  -6   8   31.00    2.70
  -2  -6   8   32.80    2.70
  -1  -6   8  132.99    5.80
  -1  -6   8  131.69    5.70
   0   6  -8  326.77    9.30
   0  -6   8  327.77   11.10
   0  -6   8  326.97   10.80
  -1   6  -8    2.40    1.50
   1  -6   8    1.30    1.50
   1  -6   8    0.90    1.60
  -2   6  -8   27.30    3.50
   2  -6   8   27.60    4.30
   2  -6   8   30.40    4.50
  -3   6  -8    6.60    2.50
   3  -6   8    9.50    3.10
   3  -6   8    5.90    2.60
   4  -6   8   34.70    5.60
   4  -6   8   32.10    5.70
  -5   6  -8   17.00    4.40
   5  -6   8   22.40    4.50
   6  -6   8    0.90    3.80
  -6  -5   8   -0.90    2.40
  -6  -5   8    0.10    5.10
  -6  -5   8    3.80    3.00
  -5  -5   8   -1.60    1.80
  -5  -5   8    0.20    3.50
  -5  -5   8   -0.30    1.60
  -4  -5   8    0.90    3.20
  -4  -5   8    3.50    1.60
  -4  -5   8    1.30    2.00
  -3  -5   8    4.70    1.80
  -3  -5   8    4.10    1.80
  -2  -5   8    0.90    1.20
  -2  -5   8   -1.40    1.00
   1   5  -8   10.80    1.80
   1   5  -8    9.30    1.60
  -1  -5   8   11.00    2.20
  -1  -5   8   12.00    2.20
   0   5  -8    7.30    1.90
   0   5  -8    5.30    1.50
   0  -5   8    5.90    1.90
   0  -5   8    6.90    2.10
  -1   5  -8    2.00    1.30
   1  -5   8    1.20    1.40
   1  -5   8    3.50    1.80
  -2   5  -8    5.30    2.20
   2  -5   8    0.70    1.70
   2  -5   8    2.50    1.90
  -3   5  -8   10.80    3.40
   3  -5   8    5.90    2.60
   3  -5   8    2.90    2.30
  -4   5  -8   23.60    4.30
   4  -5   8   17.30    3.90
   4  -5   8   28.40    4.60
  -5   5  -8   20.70    4.60
   5  -5   8   24.00    4.70
   5  -5   8   50.99   10.90
  -6   5  -8   -4.70    3.30
   6  -5   8   11.20    4.60
  -6  -4   8    3.30    4.10
  -6  -4   8   12.50    4.20
  -6  -4   8   15.20    3.70
   5   4  -8   41.80    4.30
  -5  -4   8   49.50    8.30
  -5  -4   8   37.50    4.30
  -5  -4   8   42.30    4.70
   4   4  -8  214.58    8.30
  -4  -4   8  226.98    9.40
   3   4  -8   14.00    2.70
  -3  -4   8   17.60    3.30
  -3  -4   8   16.00    2.90
   2   4  -8  316.67    9.90
   2   4  -8  347.07   10.10
  -2  -4   8  313.97   10.70
  -2  -4   8  326.37   10.80
   1   4  -8   48.20    3.40
   1   4  -8   53.59    3.40
  -1  -4   8   52.79    3.80
  -1  -4   8   52.39    3.90
   0   4  -8   83.19    4.50
   0   4  -8   77.59    4.40
   0  -4   8   76.09    4.70
   0  -4   8   68.09    4.60
  -1   4  -8   22.60    2.80
  -1   4  -8   15.80    3.10
   1  -4   8   14.00    2.80
   1  -4   8   19.80    3.60
  -2   4  -8    1.70    1.90
  -2   4  -8    0.70    1.40
   2  -4   8    1.80    1.80
   2  -4   8    1.70    1.30
  -3   4  -8   27.40    5.50
  -3   4  -8   14.50    3.40
   3  -4   8   21.80    4.40
   3  -4   8   27.80    4.40
  -4   4  -8   25.10    5.10
   4  -4   8   43.30    7.10
   4  -4   8   28.80    4.40
  -5   4  -8   -0.20    2.30
   5  -4   8   -1.70    4.00
   5  -4   8    1.30    4.50
  -6   4  -8   -1.20    2.90
   6  -4   8    0.80    2.80
  -7  -3   8   11.80    4.50
   6   3  -8    9.50    3.50
  -6  -3   8    7.60    3.20
  -6  -3   8   11.50    5.20
  -6  -3   8   12.40    3.90
   5   3  -8   27.40    4.00
  -5  -3   8   21.80    5.10
  -5  -3   8   32.90    5.50
  -5  -3   8   35.70    5.10
   4   3  -8  151.38   10.60
  -4  -3   8  160.68    8.10
  -4  -3   8  173.68    8.60
   3   3  -8    2.70    1.60
  -3  -3   8    2.00    1.70
  -3  -3   8    1.40    1.50
   2   3  -8   30.40    3.00
   2   3  -8   35.20    3.10
  -2  -3   8   33.40    3.20
  -2  -3   8   33.60    3.40
   1   3  -8   10.70    2.10
   1   3  -8   13.90    2.40
  -1  -3   8   10.70    2.50
  -1  -3   8    8.10    2.10
   0   3  -8   28.10    2.90
   0   3  -8   31.10    3.00
   0  -3   8   26.50    3.10
   0  -3   8   30.50    3.10
  -1   3  -8  134.19    6.80
  -1   3  -8  145.59    7.00
   1  -3   8  154.68    7.40
   1  -3   8  143.99    7.30
  -2   3  -8   11.30    2.90
  -2   3  -8   10.00    2.90
   2  -3   8   10.80    3.00
  -3   3  -8   63.29    7.50
   3  -3   8   47.10    4.70
   3  -3   8   48.40    5.30
  -4   3  -8   16.70    4.60
  -4   3  -8   10.90    3.10
   4  -3   8   12.60    3.70
   4  -3   8    9.70    3.40
  -5   3  -8    4.00    2.80
   5  -3   8    0.00    2.90
   5  -3   8    5.90    3.60
  -6   3  -8   13.20    4.60
   6  -3   8    6.70    3.60
  -7   3  -8    5.50    4.60
   7  -3   8    6.60    3.80
  -7  -2   8    2.10    2.80
  -7  -2   8    4.10    5.20
   6   2  -8    0.60    3.30
  -6  -2   8    4.80    2.50
  -6  -2   8    8.10    4.20
  -6  -2   8    3.00    2.90
   5   2  -8    3.00    2.30
  -5  -2   8    4.90    3.40
  -5  -2   8    1.10    1.90
  -5  -2   8   -0.60    1.80
   4   2  -8   37.90    4.30
  -4  -2   8   47.90    4.70
  -4  -2   8   44.50    4.80
   3   2  -8    0.50    1.20
   3   2  -8    0.90    1.40
  -3  -2   8   -0.10    1.40
  -3  -2   8    1.90    1.70
   2   2  -8   42.20    3.60
   2   2  -8   38.80    3.40
  -2  -2   8   40.90    3.70
  -2  -2   8   43.00    3.90
  -1  -2   8    6.00    1.80
  -1  -2   8    5.00    2.20
   0   2  -8 1802.32   41.90
   0   2  -8 1800.92   41.80
   0  -2   8 1774.82   42.00
   0  -2   8 1822.62   42.20
  -1   2  -8 2598.14   60.29
  -1   2  -8 2787.52   60.89
   1  -2   8 2672.33   60.59
   1  -2   8 2687.53   60.89
  -2   2  -8   10.40    2.70
  -2   2  -8   14.30    3.40
   2  -2   8   19.10    4.00
   2  -2   8   16.70    3.40
  -3   2  -8   11.20    2.60
  -3   2  -8   23.60    4.60
   3  -2   8   25.70    4.80
   3  -2   8   16.50    3.20
  -4   2  -8   27.20    6.90
  -4   2  -8   24.30    5.20
   4  -2   8   24.50    4.40
  -5   2  -8    4.30    2.90
  -5   2  -8    2.00    4.80
   5  -2   8    6.70    3.50
  -6   2  -8    4.80    3.90
   6  -2   8    2.70    3.00
  -7   2  -8    1.00    3.40
  -7  -1   8   79.89    9.20
  -7  -1   8   65.49    7.90
  -6  -1   8    3.50    3.10
  -6  -1   8    1.10    1.80
  -6  -1   8   -3.20    1.90
  -5  -1   8   21.40    4.10
   4   1  -8   12.40    3.30
  -4  -1   8   14.10    3.30
  -4  -1   8    7.40    2.70
   3   1  -8   20.80    3.70
   3   1  -8   10.60    2.60
  -3  -1   8   15.60    3.40
  -3  -1   8   20.40    3.50
   2   1  -8   27.30    4.00
   2   1  -8   22.50    3.80
  -2  -1   8   28.90    4.30
  -2  -1   8   29.00    4.10
   1   1  -8   28.80    4.00
   1   1  -8   30.10    4.10
  -1  -1   8   24.40    3.10
  -1  -1   8   25.10    3.70
   0   1  -8   45.80    3.90
   0   1  -8   37.20    3.50
   0  -1   8   48.00    3.90
   0  -1   8   38.40    3.80
  -1   1  -8  495.25   15.70
  -1   1  -8  495.25   15.80
   1  -1   8  520.95   16.00
   1  -1   8  508.75   16.00
  -2   1  -8    4.70    2.10
   2  -1   8    4.80    2.20
   2  -1   8    1.70    1.40
  -3   1  -8   39.50    4.60
  -3   1  -8   36.90    4.50
   3  -1   8   40.30    4.60
  -4   1  -8   75.49    6.70
  -4   1  -8   70.59    6.40
   4  -1   8   62.29    6.30
   4  -1   8   64.49    6.40
  -5   1  -8  125.99    9.30
  -5   1  -8  148.49    9.80
   5  -1   8  135.59    9.60
  -6   1  -8   20.50    4.70
   6  -1   8   13.80    4.70
  -7   1  -8    7.60    4.80
  -7   0   8   55.09    8.70
   6   0  -8    2.90    3.10
  -6   0   8    2.70    2.60
  -6   0   8    3.90    3.00
  -6   0   8   -0.40    3.00
   5   0  -8   52.69    5.80
   4   0  -8   23.40    4.00
  -4   0   8   35.90    5.70
  -4   0   8   33.30    5.20
   3   0  -8   12.80    3.20
   3   0  -8   11.40    2.70
  -3   0   8    7.10    2.50
  -3   0   8   13.90    3.10
   2   0  -8  370.06   13.20
  -2   0   8  355.56   12.80
  -2   0   8  360.96   12.90
   1   0  -8   37.70    4.90
   1   0  -8   36.60    3.70
  -1   0   8   30.00    3.40
  -1   0   8   35.10    3.70
   0   0  -8   32.50    3.50
   0   0  -8   35.30    3.60
   0   0   8   37.00    4.10
   0   0   8   36.20    3.80
  -1   0  -8   46.90    4.30
  -1   0  -8   54.19    5.50
   1   0   8   49.80    4.40
   1   0   8   52.49    4.30
  -2   0  -8   63.59    5.30
   2   0   8   58.69    4.90
  -3   0  -8  334.47   13.60
  -3   0  -8  342.37   13.60
   3   0   8  322.87   13.30
  -4   0  -8  193.88   10.80
  -4   0  -8  195.58   10.60
   4   0   8  207.58   10.90
  -5   0  -8   52.39    6.30
  -5   0  -8   53.69    6.30
   5   0   8   51.89    7.80
  -6   0  -8    6.90    3.90
   6   0   8   -2.20    3.30
  -7   1   8    3.40    3.00
   6  -1  -8   20.80    4.80
  -6   1   8   28.10    5.80
  -6   1   8   33.50    5.60
  -6   1   8   29.50    6.80
   5  -1  -8    4.50    3.20
  -5   1   8    1.20    2.10
   4  -1  -8  251.57   12.00
   4  -1  -8  257.67   12.10
  -4   1   8  275.27   12.20
  -4   1   8  263.37   12.40
   3  -1  -8 1066.59   29.40
   3  -1  -8 1085.49   29.70
  -3   1   8 1101.29   29.30
  -3   1   8 1002.30   31.70
   2  -1  -8   47.70    4.50
   2  -1  -8   49.10    4.60
  -2   1   8   54.79    4.80
   1  -1  -8   -1.10    1.30
   1  -1  -8   -2.10    1.30
  -1   1   8   -0.90    1.20
  -1   1   8    0.50    0.90
   0  -1  -8   12.20    2.90
   0  -1  -8    8.70    2.60
   0   1   8    4.70    1.60
   0   1   8    8.80    3.90
  -1  -1  -8   19.30    3.20
  -1  -1  -8   30.80    3.60
   1   1   8   35.00    4.90
   1   1   8   27.50    3.50
  -2  -1  -8   88.69    6.30
  -2  -1  -8   98.99    6.50
   2   1   8   93.19    6.20
   2   1   8   99.79    6.30
  -3  -1  -8  425.96   16.20
  -3  -1  -8  403.76   15.60
   3   1   8  434.96   16.40
   3   1   8  446.66   16.00
  -4  -1  -8    8.10    3.10
  -4  -1  -8    1.20    2.20
   4   1   8   -0.90    1.60
  -5  -1  -8    9.80    4.40
  -5  -1  -8    5.30    2.70
   5   1   8    4.20    2.50
  -6  -1  -8   15.80    4.60
   7  -2  -8   -0.80    8.00
  -7   2   8    6.40    2.90
   6  -2  -8   19.10    5.50
  -6   2   8    6.70    2.70
  -6   2   8   16.60    5.00
  -6   2   8   11.60    4.10
  -5   2   8    9.10    3.10
  -5   2   8   20.70    5.10
   4  -2  -8  419.56   16.70
  -4   2   8  403.16   16.40
  -4   2   8  421.76   16.30
   3  -2  -8 1528.95   39.70
   3  -2  -8 1536.25   39.60
  -3   2   8 1476.85   38.90
   2  -2  -8   62.49    5.40
   2  -2  -8   61.09    5.20
  -2   2   8   67.99    5.70
  -2   2   8   79.79    5.80
   1  -2  -8   40.40    4.20
   1  -2  -8   38.00    4.00
  -1   2   8   37.30    3.80
  -1   2   8   39.70    4.20
   0  -2  -8   71.49    5.40
   0  -2  -8   61.59    4.90
   0   2   8   70.49    5.00
   0   2   8   63.09    5.00
  -1  -2  -8  461.15   15.80
  -1  -2  -8  468.15   15.80
   1   2   8  492.95   16.00
  -2  -2  -8 1695.73   42.00
  -2  -2  -8 1688.63   42.00
   2   2   8 1582.14   41.20
   2   2   8 1737.03   42.80
  -3  -2  -8  257.47   11.70
  -3  -2  -8  257.77   11.70
   3   2   8  246.78   11.00
  -4  -2  -8    0.60    1.90
  -4  -2  -8    2.50    2.50
  -5  -2  -8    7.50    3.40
  -5  -2  -8    3.60    2.50
   5   2   8   -0.70    1.80
  -6  -2  -8    4.00    3.20
  -7   3   8    7.10    3.90
   6  -3  -8    7.50    4.70
  -6   3   8    9.30    4.30
   5  -3  -8   56.29    8.60
  -5   3   8   48.60    7.70
  -5   3   8   37.60    4.70
   4  -3  -8   47.10    5.50
   4  -3  -8   47.30    6.00
  -4   3   8   39.30    5.90
  -4   3   8   34.90    5.90
   3  -3  -8  196.78   10.30
   3  -3  -8  210.68   10.90
  -3   3   8  219.98   10.80
  -3   3   8  203.98   10.70
   2  -3  -8    3.50    2.30
   2  -3  -8    8.50    3.40
  -2   3   8    3.50    2.40
  -2   3   8    0.80    1.90
   1  -3  -8    1.50    2.10
   1  -3  -8    3.00    1.60
  -1   3   8    1.60    1.40
  -1   3   8    4.80    2.10
   0  -3  -8   28.00    4.70
   0  -3  -8   31.90    3.70
   0   3   8   24.10    4.60
   0   3   8   20.70    3.20
  -1  -3  -8 1462.85   36.80
  -1  -3  -8 1393.26   36.50
  -2  -3  -8  167.88    8.90
  -2  -3  -8  168.48    9.00
   2   3   8  159.18    8.50
  -3  -3  -8  144.09    8.60
  -3  -3  -8  155.18    8.80
   3   3   8  146.49    8.20
  -4  -3  -8    2.50    1.90
  -4  -3  -8    5.30    2.80
   4   3   8    3.10    2.10
  -5  -3  -8   13.60    4.00
   5   3   8   -2.10    3.40
  -6  -3  -8   25.60    6.50
   6  -4  -8   45.40    8.80
  -6   4   8   27.50    6.20
   5  -4  -8    5.20    2.50
   5  -4  -8    3.60    4.80
  -5   4   8    5.50    3.80
  -5   4   8   -0.50    2.30
   4  -4  -8   37.30    6.00
   4  -4  -8   42.20    6.90
   3  -4  -8   55.39    5.80
   3  -4  -8   51.19    5.40
  -3   4   8   58.29    6.10
   2  -4  -8   50.89    5.20
   2  -4  -8   50.39    5.40
  -2   4   8   47.90    5.10
   1  -4  -8    4.40    2.00
   1  -4  -8    7.20    2.60
  -1   4   8    4.70    2.20
   0  -4  -8   24.20    4.00
   0  -4  -8   20.60    3.80
   0   4   8   25.00    4.00
  -1  -4  -8  101.19    6.90
  -1  -4  -8  109.19    7.00
   1   4   8  111.79    6.80
  -2  -4  -8   36.60    5.40
  -2  -4  -8   25.30    4.30
   2   4   8   35.40    5.20
  -3  -4  -8    2.00    2.00
  -3  -4  -8    3.40    2.40
   3   4   8    4.00    2.30
  -4  -4  -8    2.20    2.20
  -4  -4  -8   -1.50    2.30
   4   4   8    2.20    2.60
  -5  -4  -8   53.89    8.20
  -6   5   8   13.40    6.80
   5  -5  -8    2.70    3.00
  -5   5   8    5.10    4.00
  -4   5   8   35.30    6.00
  -4   5   8   35.40    2.50
   3  -5  -8   36.60    5.80
   3  -5  -8   39.60    5.90
  -3   5   8   31.50    5.70
   2  -5  -8   20.40    4.40
   2  -5  -8   15.40    3.80
  -2   5   8   27.00    4.80
   1  -5  -8   14.20    4.00
   1  -5  -8   12.80    3.30
  -1   5   8   11.10    3.10
   0  -5  -8   16.20    3.70
   0  -5  -8   17.80    4.20
   0   5   8   14.10    3.30
  -1  -5  -8   19.20    3.70
  -1  -5  -8   30.60    4.90
   1   5   8   31.60    3.90
  -2  -5  -8   28.80    5.00
  -2  -5  -8   32.50    5.20
   2   5   8   41.20    5.50
  -3  -5  -8   64.99    6.10
  -3  -5  -8   67.79    6.10
   3   5   8   55.39    5.50
  -4  -5  -8   20.70    5.00
  -4  -5  -8   16.60    6.80
   5  -6  -8   -1.60    2.40
   4  -6  -8   40.60    6.60
   3  -6  -8   16.40    4.60
   3  -6  -8   21.30    5.00
   2  -6  -8  120.29    8.70
   2  -6  -8  114.59    8.50
   1  -6  -8   52.29    5.70
   1  -6  -8   58.89    6.10
  -1   6   8   45.40    5.10
   0  -6  -8   15.10    3.60
   0  -6  -8    7.40    3.10
   0   6   8    9.60    3.20
  -1  -6  -8    5.40    2.70
  -1  -6  -8    1.50    2.30
   1   6   8    2.20    2.30
  -2  -6  -8    0.60    2.30
  -2  -6  -8    1.80    2.60
   2   6   8   -0.60    2.40
  -3  -6  -8    1.00    2.70
  -3  -6  -8    2.60    2.40
  -4  -6  -8    0.50    3.00
   4  -7  -8   13.10    5.50
   3  -7  -8   13.00    4.60
   2  -7  -8    8.80    3.60
   2  -7  -8   -0.20    3.60
   1  -7  -8   40.70    6.30
  -1   7   8   18.20    4.70
  -1   7   8   29.50    4.70
   0  -7  -8    9.20    3.20
   0  -7  -8    5.90    2.60
   0   7   8    1.70    3.30
  -1  -7  -8    3.70    2.10
  -1  -7  -8    4.20    2.80
  -2  -7  -8   24.60    5.10
  -2  -7  -8   36.90    5.90
   3  -8  -8   -5.70    3.00
   2  -8  -8   11.00    4.00
   1  -8  -8    1.70    2.70
   0  -8  -8   -1.00    2.60
  -1 -10   9   10.80    4.80
   0 -10   9   -1.90    3.20
   0 -10   9    0.20    1.20
   1 -10   9   11.50    3.10
  -3  -9   9    6.10    5.20
  -2  -9   9   70.69    8.40
   0  -9   9    4.00    1.70
   0  -9   9    3.80    1.80
   1  -9   9   24.50    4.00
   1  -9   9   18.60    3.60
   3  -9   9    2.20    3.10
  -4  -8   9    6.20    5.20
  -3  -8   9   17.40    5.80
  -1  -8   9    3.60    1.30
  -1  -8   9    3.50    1.40
   0  -8   9   51.39    3.90
   0  -8   9   53.49    4.20
   1  -8   9   81.39    6.80
   1  -8   9   97.49    6.30
   2  -8   9   -0.40    1.90
   2  -8   9    0.60    2.10
  -3   8  -9    1.40    3.30
   3  -8   9    8.40    3.50
   3  -8   9    6.00    3.10
   4  -8   9    3.60    3.20
  -5  -7   9   15.10    3.00
  -5  -7   9   14.60    7.20
  -5  -7   9   23.10    3.30
  -4  -7   9    0.50    3.40
  -4  -7   9    2.50    1.70
  -3  -7   9    1.10    1.10
  -2  -7   9    2.70    1.40
  -2  -7   9    4.00    1.50
  -1  -7   9    4.80    1.90
  -1  -7   9    5.70    1.80
   0  -7   9   22.80    3.40
   0  -7   9   27.90    3.80
  -1   7  -9   17.40    2.90
   1  -7   9   15.70    3.40
   1  -7   9   17.90    3.40
  -2   7  -9    1.60    1.80
   2  -7   9    0.90    1.90
   2  -7   9    1.10    1.70
  -3   7  -9   -0.90    2.10
   3  -7   9    2.50    2.60
   3  -7   9    3.60    2.00
  -4   7  -9    2.00    3.30
   4  -7   9    0.10    3.00
   4  -7   9    4.50    3.30
   5  -7   9   15.40    4.60
  -5  -6   9   -0.20    6.90
  -5  -6   9    1.60    2.00
  -4  -6   9    5.60    2.10
  -4  -6   9   10.40    4.60
  -4  -6   9    7.30    2.20
  -3  -6   9   35.20    3.20
  -3  -6   9   40.60    3.50
  -2  -6   9   -1.10    1.30
  -1  -6   9   35.10    3.30
  -1  -6   9   33.80    3.20
   0   6  -9   25.30    2.50
   0  -6   9   20.60    3.60
   0  -6   9   22.50    3.70
  -1   6  -9    4.30    1.90
   1  -6   9    4.00    2.00
   1  -6   9    2.40    1.90
  -2   6  -9    2.10    2.00
   2  -6   9   -0.70    1.90
   2  -6   9    2.20    1.90
  -3   6  -9    7.60    2.90
   3  -6   9    5.70    2.50
   3  -6   9    0.60    2.10
  -4   6  -9    0.90    2.90
   4  -6   9    0.80    2.30
   4  -6   9    0.80    1.80
  -5   6  -9    2.50    3.20
   5  -6   9   -0.70    2.10
   6  -6   9    3.40    3.90
  -6  -5   9   11.50    6.50
  -6  -5   9   14.30    4.30
  -5  -5   9    5.20    4.00
  -5  -5   9    5.10    2.50
  -4  -5   9   28.50    4.30
   3   5  -9   83.79    3.80
  -3  -5   9   73.19    4.90
  -3  -5   9   76.89    5.60
   2   5  -9    0.90    1.10
  -2  -5   9   -0.70    1.20
  -2  -5   9    1.60    1.40
   1   5  -9   23.00    2.30
  -1  -5   9   17.10    3.00
  -1  -5   9   23.70    3.60
   0   5  -9    9.40    2.50
   0  -5   9    8.10    2.60
   0  -5   9   10.20    2.30
  -1   5  -9    9.00    2.60
   1  -5   9    5.00    2.10
   1  -5   9   10.80    2.90
  -2   5  -9    8.50    2.60
   2  -5   9    4.60    2.40
   2  -5   9    6.40    2.40
   3  -5   9   11.10    3.40
   3  -5   9   10.10    3.00
  -4   5  -9    1.20    2.40
   4  -5   9    4.50    3.00
   4  -5   9    3.70    2.70
  -5   5  -9   -0.50    2.80
   5  -5   9   -1.70    2.70
   5  -5   9   -5.40    2.70
  -6   5  -9    1.10    3.70
   6  -5   9    6.20    3.40
  -6  -4   9   12.30    3.80
  -6  -4   9   12.00    5.40
   5   4  -9   21.30    4.00
  -5  -4   9   31.80    7.10
  -5  -4   9   17.10    3.90
  -5  -4   9   22.40    4.10
   4   4  -9   56.39    4.30
  -4  -4   9   54.29    4.80
  -4  -4   9   48.90    4.60
   3   4  -9   26.90    3.70
  -3  -4   9   21.60    3.30
  -3  -4   9   20.80    3.60
   2   4  -9   16.30    2.70
  -2  -4   9   12.60    2.80
  -2  -4   9   13.90    2.60
   1   4  -9    7.40    2.10
  -1  -4   9    7.50    2.10
  -1  -4   9    8.90    2.30
   0   4  -9   39.30    3.50
   0   4  -9   37.20    3.30
   0  -4   9   32.90    3.50
   0  -4   9   35.50    3.60
  -1   4  -9  348.57   12.40
  -1   4  -9  355.76   12.50
   1  -4   9  379.46   13.30
   1  -4   9  337.57   12.60
  -2   4  -9  534.65   18.40
  -2   4  -9  615.74   19.30
   2  -4   9  579.94   19.10
   2  -4   9  586.84   18.80
  -3   4  -9    4.50    2.10
   3  -4   9   14.50    3.70
   3  -4   9    8.20    3.40
  -4   4  -9    5.40    3.00
   4  -4   9    2.50    2.50
   4  -4   9    3.60    2.50
  -5   4  -9    0.70    3.80
   5  -4   9    4.80    3.00
   5  -4   9    6.90    3.60
  -6   4  -9   -4.70    3.00
   6  -4   9    4.40    4.30
  -6  -3   9   66.89    7.10
  -6  -3   9   74.39    7.30
  -6  -3   9   78.59    9.00
   5   3  -9   10.80    3.80
  -5  -3   9   18.40    4.10
  -5  -3   9   16.50    4.00
   4   3  -9   68.39    5.20
  -4  -3   9   57.79    5.60
  -4  -3   9   71.49    5.40
   3   3  -9   25.80    3.30
  -3  -3   9   26.30    3.30
  -3  -3   9   25.10    3.80
   2   3  -9    1.40    1.50
   2   3  -9    2.40    1.30
  -2  -3   9    1.80    1.80
  -2  -3   9    1.60    1.40
   1   3  -9   37.50    3.40
   1   3  -9   37.20    3.40
  -1  -3   9   33.10    3.60
  -1  -3   9   31.80    3.30
   0   3  -9   12.40    3.40
   0   3  -9    7.00    2.20
   0  -3   9    8.60    2.50
   0  -3   9    7.40    2.30
  -1   3  -9   48.80    7.20
  -1   3  -9   34.30    3.60
   1  -3   9   31.90    3.80
   1  -3   9   33.90    3.70
  -2   3  -9  153.78   10.50
  -2   3  -9  155.58    8.40
   2  -3   9  159.58    8.70
   2  -3   9  161.38    8.50
  -3   3  -9    0.60    1.90
  -3   3  -9    3.20    2.10
   3  -3   9   -0.70    2.00
   3  -3   9   -0.10    1.70
  -4   3  -9   12.50    3.60
   4  -3   9   28.00    5.30
   4  -3   9   17.00    4.20
  -5   3  -9   31.30    6.20
   5  -3   9   34.90    6.80
  -6   3  -9   28.90    6.60
   6  -3   9   36.10    6.40
  -7  -2   9   49.99    9.50
  -7  -2   9   55.79    8.60
   6   2  -9   -5.10    2.80
  -6  -2   9    1.80    4.00
  -6  -2   9   -1.40    2.40
  -6  -2   9    4.90    3.30
   5   2  -9   -0.60    2.30
  -5  -2   9    5.70    2.80
   4   2  -9  126.09    7.60
  -4  -2   9  131.59    8.10
  -4  -2   9  121.29    7.40
   3   2  -9   63.29    4.90
  -3  -2   9   62.29    5.00
  -3  -2   9   59.39    5.10
   2   2  -9   29.70    3.30
  -2  -2   9   29.40    3.60
  -2  -2   9   27.80    3.20
   1   2  -9  125.89    6.60
   1   2  -9  130.79    6.70
  -1  -2   9  129.39    6.90
  -1  -2   9  133.29    6.90
   0   2  -9  220.08    9.00
   0   2  -9  214.58    9.00
   0  -2   9  203.28   10.30
   0  -2   9  216.08    9.10
  -1   2  -9   15.40    3.30
   1  -2   9   17.30    3.40
   1  -2   9   10.70    2.90
  -2   2  -9    4.50    2.20
  -2   2  -9    1.00    1.40
   2  -2   9   -2.40    1.60
   2  -2   9    1.00    1.30
  -3   2  -9   -0.80    2.00
  -3   2  -9    3.50    2.50
   3  -2   9    1.10    1.80
  -4   2  -9   64.09    6.60
   4  -2   9   71.69    6.90
   4  -2   9   78.69    7.10
  -5   2  -9   64.49    6.90
  -5   2  -9   69.29    7.60
   5  -2   9   59.19    6.90
  -6   2  -9    8.10    3.90
   6  -2   9    3.40    3.40
  -7  -1   9    6.70    3.90
  -7  -1   9    7.10    5.30
  -6  -1   9   16.20    4.60
  -6  -1   9    8.80    3.50
  -6  -1   9   16.90    4.80
   5   1  -9   35.50    6.00
  -5  -1   9   44.10    6.40
   4   1  -9    3.50    2.40
  -4  -1   9    1.50    2.30
  -4  -1   9    3.20    2.10
   3   1  -9  121.99    7.40
   3   1  -9  134.99    8.70
  -3  -1   9  128.49    7.40
  -3  -1   9  137.59    7.90
   2   1  -9  627.74   18.90
   2   1  -9  625.04   18.90
  -2  -1   9  640.14   19.00
  -2  -1   9  614.14   19.10
   1   1  -9  151.58    7.50
   1   1  -9  145.29    7.30
  -1  -1   9  149.99    7.50
  -1  -1   9  145.59    7.60
   0   1  -9   65.89    5.00
   0   1  -9   67.49    5.00
   0  -1   9   59.89    4.90
   0  -1   9   69.79    5.00
  -1   1  -9    2.50    1.80
  -1   1  -9    2.50    1.60
   1  -1   9   -0.90    2.20
   1  -1   9    2.60    1.90
  -2   1  -9   25.80    4.20
  -2   1  -9   31.80    3.80
   2  -1   9   23.70    3.70
   2  -1   9   21.10    3.50
  -3   1  -9    0.70    2.10
  -3   1  -9    2.20    2.20
   3  -1   9    1.00    2.50
   3  -1   9    1.60    1.80
  -4   1  -9  212.78   11.50
  -4   1  -9  188.58   11.10
   4  -1   9  187.58   10.90
   4  -1   9  192.68   16.10
  -5   1  -9   50.29    6.20
   5  -1   9   48.40    6.00
  -6   1  -9    5.90    3.70
   6  -1   9    3.30    3.50
  -7   0   9   17.10    5.80
  -7   0   9   19.10    6.20
   6   0  -9    5.50    3.20
  -6   0   9    5.30    3.70
  -6   0   9    4.20    3.70
  -6   0   9   -1.70    2.30
   5   0  -9   19.10    4.40
  -5   0   9   22.40    4.70
   4   0  -9   25.80    4.90
  -4   0   9   19.00    4.10
   3   0  -9  160.68    8.60
   3   0  -9  140.99    8.20
  -3   0   9  134.29    7.80
   2   0  -9  876.61   25.30
   2   0  -9  946.11   25.90
  -2   0   9  906.81   27.90
  -2   0   9  906.91   25.40
   1   0  -9   90.29    5.90
  -1   0   9   93.79    6.10
  -1   0   9   91.49    6.80
   0   0  -9    0.80    1.20
   0   0  -9    2.10    1.20
   0   0   9    2.00    1.80
   0   0   9    3.80    1.70
  -1   0  -9   72.49    5.40
  -1   0  -9   82.59    5.90
   1   0   9   71.59    5.30
  -2   0  -9   39.10    4.30
   2   0   9   34.40    4.10
   2   0   9   35.00    5.30
  -3   0  -9  352.36   14.50
  -3   0  -9  344.57   14.70
   3   0   9  348.27   14.20
   3   0   9  367.66   14.60
  -4   0  -9   28.90    5.00
  -4   0  -9   22.60    4.30
   4   0   9   25.50    4.30
  -5   0  -9   11.60    2.90
  -5   0  -9   18.10    6.20
   5   0   9    5.00    3.00
  -6   0  -9    6.30    4.00
   6   0   9   -0.60    3.10
  -7   1   9   -2.20    3.30
   6  -1  -9    2.90    3.80
  -6   1   9   12.20    4.80
  -6   1   9    5.40    3.40
   5  -1  -9   25.50    5.90
  -5   1   9   32.20    6.00
   4  -1  -9  360.46   16.70
   4  -1  -9  364.76   15.40
  -4   1   9  364.66   15.00
  -4   1   9  357.36   15.30
   3  -1  -9  505.45   18.00
   3  -1  -9  526.25   18.10
  -3   1   9  521.05   18.10
  -3   1   9  495.45   17.50
   2  -1  -9  706.23   21.90
   2  -1  -9  716.53   21.90
  -2   1   9  717.93   21.70
  -2   1   9  709.43   21.70
   1  -1  -9   21.20    3.50
   1  -1  -9   29.30    4.70
  -1   1   9   34.40    5.20
  -1   1   9   31.10    6.00
   0  -1  -9    1.00    1.30
   0  -1  -9    2.40    3.30
   0   1   9    1.80    1.60
   0   1   9    2.20    1.80
  -1  -1  -9   50.09    5.10
  -1  -1  -9   48.10    4.70
   1   1   9   53.19    4.80
   1   1   9   50.69    4.70
  -2  -1  -9 1129.19   30.90
  -2  -1  -9 1128.69   30.70
   2   1   9 1131.79   30.60
   2   1   9 1075.79   30.10
  -3  -1  -9   70.39    6.30
  -3  -1  -9   61.79    5.80
   3   1   9   66.99    6.10
  -4  -1  -9  208.58   11.40
   4   1   9  170.08   10.10
  -5  -1  -9   10.70    3.80
  -5  -1  -9   11.80    4.10
   5   1   9    3.50    2.80
  -6  -1  -9    3.80    3.50
  -7   2   9    1.90    5.00
  -6   2   9   19.40    4.60
   5  -2  -9   39.50    6.30
  -5   2   9   54.29    7.70
   4  -2  -9  262.97   15.40
   4  -2  -9  306.87   14.10
  -4   2   9  310.77   14.20
  -4   2   9  312.17   14.10
   3  -2  -9    3.00    2.60
  -3   2   9    1.20    1.90
  -3   2   9    5.20    3.20
   2  -2  -9  427.66   15.90
  -2   2   9  411.46   15.60
  -2   2   9  425.06   15.60
   1  -2  -9  208.38    9.90
   1  -2  -9  195.58    9.60
  -1   2   9  201.78    9.70
  -1   2   9  195.08    9.70
   0  -2  -9    4.60    1.50
   0  -2  -9    1.00    2.00
   0   2   9    4.40    2.00
   0   2   9    4.20    2.30
  -1  -2  -9  463.25   16.40
  -1  -2  -9  480.95   16.50
   1   2   9  475.45   16.40
   1   2   9  460.15   16.10
  -2  -2  -9   70.49    6.00
  -2  -2  -9   66.59    5.90
   2   2   9   67.79    5.70
  -3  -2  -9    4.90    2.30
  -3  -2  -9    1.80    1.90
   3   2   9    0.40    2.00
  -4  -2  -9   -0.90    2.00
  -4  -2  -9    6.70    3.00
   4   2   9    2.10    2.30
  -5  -2  -9    7.90    3.70
  -6  -2  -9   15.00    4.80
   6  -3  -9   11.40    3.80
  -6   3   9   17.60    4.40
  -6   3   9   12.50    6.90
   5  -3  -9    4.30    3.20
  -5   3   9    8.80    4.10
  -5   3   9    0.30    2.30
   4  -3  -9   19.70    4.90
   4  -3  -9   19.00    4.70
  -4   3   9   18.70    4.50
   3  -3  -9   62.59    6.40
   3  -3  -9   62.29    6.00
  -3   3   9   51.99    5.80
  -3   3   9   52.79    6.00
   2  -3  -9  143.19    8.60
  -2   3   9  129.89    8.10
  -2   3   9  127.89    8.20
   1  -3  -9   28.60    5.10
   1  -3  -9   32.00    5.00
  -1   3   9   19.00    3.30
  -1   3   9   33.00    5.10
   0  -3  -9   75.99    5.90
   0  -3  -9   73.69    6.00
   0   3   9   73.09    6.20
  -1  -3  -9  447.86   16.40
  -1  -3  -9  484.45   16.90
   1   3   9  450.05   16.00
  -2  -3  -9   86.39    6.60
  -2  -3  -9   84.49    6.50
  -3  -3  -9   13.30    3.40
  -3  -3  -9   13.50    3.40
   3   3   9   21.90    4.20
  -4  -3  -9   77.69    6.90
  -4  -3  -9   69.69    6.80
  -5  -3  -9   15.30    4.40
   6  -4  -9   10.60    7.00
  -6   4   9   13.80    4.60
   5  -4  -9   30.50    6.70
  -5   4   9   16.50    4.50
  -5   4   9   19.10    3.60
   4  -4  -9   15.40    3.90
   4  -4  -9   21.10    4.90
  -4   4   9   19.00    4.70
   3  -4  -9  103.19    7.80
   3  -4  -9  126.99    8.80
  -3   4   9  126.29    8.90
   2  -4  -9    5.80    3.00
  -2   4   9    5.60    3.00
   1  -4  -9   82.39    6.60
   1  -4  -9   78.29    6.40
  -1   4   9   63.59    5.90
   0  -4  -9   -0.30    1.70
   0  -4  -9    0.60    1.50
  -1  -4  -9    4.00    2.50
  -1  -4  -9    0.20    2.10
   1   4   9    1.70    2.00
  -2  -4  -9   20.50    4.20
  -2  -4  -9   18.40    3.70
   2   4   9   20.10    3.80
  -3  -4  -9    1.50    1.80
  -3  -4  -9    4.50    2.20
   3   4   9    4.40    2.20
  -4  -4  -9    5.30    4.00
  -4  -4  -9   11.20    3.80
   4   4   9    1.50    6.30
  -5  -4  -9   35.90    6.40
   5  -5  -9    5.10    3.00
  -5   5   9    4.00    3.60
   4  -5  -9    6.00    3.50
   4  -5  -9    0.10    2.70
   3  -5  -9   29.70    6.10
   3  -5  -9   38.70    6.10
  -3   5   9   30.30    5.70
   2  -5  -9    0.90    1.80
  -2   5   9    1.00    2.60
   1  -5  -9   43.20    6.50
  -1   5   9   32.80    5.70
   0  -5  -9  149.59    9.00
   0  -5  -9  154.58    9.10
   0   5   9  145.09    8.50
  -1  -5  -9   30.40    4.70
  -1  -5  -9   27.10    4.80
   1   5   9   33.70    5.30
  -2  -5  -9    1.60    2.00
  -2  -5  -9    0.20    1.80
   2   5   9   -1.90    2.00
  -3  -5  -9   16.90    4.50
  -3  -5  -9   14.10    3.70
   3   5   9    7.10    3.40
  -4  -5  -9   27.30    5.60
   5  -6  -9    0.60    3.40
   4  -6  -9    1.50    3.40
  -4   6   9    1.30    3.60
   3  -6  -9   31.00    6.20
   2  -6  -9   35.90    6.40
   2  -6  -9   30.40    6.00
  -2   6   9   20.20    4.70
   1  -6  -9    4.60    2.70
   1  -6  -9    1.80    2.50
  -1   6   9    3.30    2.80
   0  -6  -9   15.90    3.80
   0   6   9    5.30    4.90
  -1  -6  -9    5.30    3.00
  -1  -6  -9    3.20    2.40
   1   6   9   -0.60    2.60
  -2  -6  -9   18.70    4.70
  -2  -6  -9   15.90    3.80
  -3  -6  -9    0.00    2.30
   4  -7  -9    3.80    4.20
   3  -7  -9    5.70    3.70
   2  -7  -9    3.20    3.30
   1  -7  -9    1.90    2.30
   0  -7  -9   -0.50    2.20
  -1  -7  -9   11.00    3.50
  -2  -7  -9    2.50    3.10
   1  -8  -9   -6.40    4.50
   0 -10  10    0.80    1.40
   1 -10  10   -0.40    2.40
  -3  -9  10    4.90    5.20
  -2  -9  10    1.70    3.30
   0  -9  10   12.30    2.50
   0  -9  10    6.20    2.20
   1  -9  10   25.40    4.10
   1  -9  10   19.40    4.40
   2  -9  10    7.10    3.00
   2  -9  10   13.80    5.80
   3  -9  10   -3.70    2.40
  -4  -8  10   -3.80    4.10
  -3  -8  10   10.80    3.90
  -2  -8  10    5.20    1.50
  -1  -8  10    1.00    1.30
  -1  -8  10    0.60    1.40
   0  -8  10   14.90    3.00
   0  -8  10   11.20    2.70
   1  -8  10   -0.70    1.70
   1  -8  10    0.30    1.90
  -2   8 -10    4.90    5.70
   2  -8  10    4.00    2.50
   2  -8  10    3.70    2.70
   3  -8  10    4.60    3.20
   3  -8  10   -4.10    2.70
   4  -8  10    4.60    3.70
  -5  -7  10   13.30    2.60
  -5  -7  10    6.90    3.30
  -4  -7  10    4.30    1.70
  -4  -7  10    1.70    4.50
  -4  -7  10    2.40    1.90
  -3  -7  10    3.30    1.60
  -3  -7  10    1.70    1.60
  -2  -7  10   26.30    2.80
  -2  -7  10   18.20    2.90
  -1  -7  10    2.50    1.60
  -1  -7  10    2.30    1.50
   0   7 -10    3.90    2.00
   0  -7  10    2.30    2.00
   0  -7  10    6.20    2.20
  -1   7 -10    3.50    1.90
   1  -7  10    1.90    2.10
   1  -7  10    0.40    1.30
  -2   7 -10    2.30    2.10
   2  -7  10    0.90    1.70
   2  -7  10    0.50    2.00
  -3   7 -10   -1.10    2.40
   3  -7  10    2.90    2.40
   3  -7  10    0.70    1.80
  -4   7 -10    2.50    3.40
   4  -7  10    2.50    3.50
   5  -7  10   12.00    4.70
  -5  -6  10   28.90    4.20
  -5  -6  10   24.00    6.50
  -5  -6  10   23.80    4.30
  -4  -6  10   71.99    5.20
  -3  -6  10  101.69    5.70
  -3  -6  10   97.39    5.70
  -2  -6  10   -0.20    1.40
  -1  -6  10   29.10    3.30
   0   6 -10    9.20    2.00
   0  -6  10    5.60    2.10
   0  -6  10   10.70    2.90
  -1   6 -10   40.90    4.10
   1  -6  10   33.40    3.90
   1  -6  10   42.00    4.70
  -2   6 -10    9.70    2.80
   2  -6  10   10.30    3.40
  -3   6 -10   40.70    5.10
   3  -6  10   53.99    5.80
   4  -6  10   17.80    4.50
  -5   6 -10   -3.50    3.10
   5  -6  10    3.70    3.20
  -5  -5  10   25.90    4.70
  -5  -5  10   31.60    7.40
  -4  -5  10   53.19    4.70
  -4  -5  10   51.39    4.90
   3   5 -10   66.39    6.20
  -3  -5  10   58.59    4.60
  -3  -5  10   58.69    4.70
   2   5 -10   21.10    2.40
  -2  -5  10   23.40    3.70
  -2  -5  10   25.90    3.80
   1   5 -10   14.00    2.70
  -1  -5  10   14.60    2.80
  -1  -5  10   13.50    2.90
   0   5 -10    0.70    1.40
   0  -5  10    3.00    1.80
   0  -5  10    0.50    1.50
  -1   5 -10   27.80    4.10
   1  -5  10   23.90    3.90
   1  -5  10   22.60    4.20
  -2   5 -10   20.50    4.00
   2  -5  10   14.20    3.40
   2  -5  10   18.00    4.10
  -3   5 -10    5.20    2.70
   3  -5  10    1.80    2.60
   3  -5  10    6.20    2.90
  -4   5 -10    1.10    2.70
   4  -5  10    5.50    3.90
   4  -5  10    4.50    3.60
  -5   5 -10    3.20    3.10
   5  -5  10    0.10    3.10
  -6   5 -10    7.20    6.20
   6  -5  10   -0.50    3.80
  -6  -4  10    2.10    2.70
  -6  -4  10    2.50    4.50
   5   4 -10   20.00    4.10
  -5  -4  10   24.20    4.60
  -5  -4  10   16.00    4.10
   4   4 -10   12.00    2.90
  -4  -4  10    8.70    2.90
   3   4 -10  106.99    5.90
  -3  -4  10  119.39    6.80
  -3  -4  10  118.59    6.90
   2   4 -10   42.90    6.40
  -2  -4  10   29.60    3.50
  -2  -4  10   30.90    3.70
   1   4 -10   57.59    4.10
  -1  -4  10   46.90    4.20
  -1  -4  10   56.59    4.60
   0   4 -10   23.50    3.60
   0  -4  10   20.60    3.80
   0  -4  10   16.00    3.00
  -1   4 -10  460.15   18.20
   1  -4  10  548.15   17.60
   1  -4  10  549.85   17.50
  -2   4 -10   64.89    5.60
   2  -4  10   57.09    5.40
   2  -4  10   53.19    5.50
  -3   4 -10   -1.40    1.90
   3  -4  10    1.20    2.10
   3  -4  10    0.90    1.70
  -4   4 -10    7.50    4.30
   4  -4  10   13.20    4.50
   4  -4  10   11.70    3.80
  -5   4 -10   -2.60    2.60
   5  -4  10   -3.10    2.80
   5  -4  10    4.50    3.60
  -6   4 -10    6.40    4.00
   6  -4  10   -2.20    3.20
  -6  -3  10    7.20    3.30
  -6  -3  10    4.30    3.90
   5   3 -10   10.70    3.80
  -5  -3  10    9.40    2.70
   4   3 -10   11.90    3.30
  -4  -3  10   10.90    3.30
   3   3 -10    6.30    2.10
  -3  -3  10    3.40    2.00
  -3  -3  10    2.80    2.20
   2   3 -10    8.50    2.60
  -2  -3  10    8.90    2.60
  -2  -3  10    9.40    2.90
   1   3 -10   66.09    4.90
   1   3 -10   70.79    4.90
  -1  -3  10   71.89    5.00
  -1  -3  10   69.19    5.20
   0   3 -10  229.98    9.70
   0  -3  10  237.78   10.10
   0  -3  10  221.28    9.80
  -1   3 -10   13.60    2.70
  -1   3 -10   21.00    4.00
   1  -3  10    8.70    2.30
   1  -3  10   12.70    3.10
  -2   3 -10   37.60    5.50
  -2   3 -10   37.10    5.80
   2  -3  10   26.90    4.80
   2  -3  10   32.40    4.10
  -3   3 -10    1.00    2.00
  -3   3 -10    1.40    2.40
   3  -3  10    7.30    3.10
   3  -3  10    4.10    4.20
  -4   3 -10   20.90    5.10
   4  -3  10   13.20    3.80
   4  -3  10   11.20    3.40
  -5   3 -10   54.59    6.90
   5  -3  10   47.00    7.70
  -6   3 -10   26.30    5.40
   6  -3  10   42.10    7.90
  -6  -2  10   12.70    4.00
  -6  -2  10   21.50    6.40
   5   2 -10    3.60    2.60
  -5  -2  10    4.40    2.00
  -5  -2  10    4.80    2.50
   4   2 -10   -0.30    1.60
  -4  -2  10    5.60    2.70
  -4  -2  10   -1.60    1.70
   3   2 -10   23.00    4.10
  -3  -2  10   31.90    5.00
  -3  -2  10   28.00    4.70
   2   2 -10   29.80    3.60
  -2  -2  10   33.10    4.70
  -2  -2  10   27.20    3.40
   1   2 -10   39.50    4.10
   1   2 -10   38.10    4.00
  -1  -2  10   40.00    3.80
  -1  -2  10   34.80    4.10
   0   2 -10   78.49    5.50
   0   2 -10   84.19    5.70
   0  -2  10   84.19    5.80
   0  -2  10   78.39    5.80
  -1   2 -10    0.40    1.60
  -1   2 -10    0.90    1.60
   1  -2  10    2.30    2.10
   1  -2  10    2.60    2.00
  -2   2 -10   14.60    3.40
  -2   2 -10   12.70    3.50
   2  -2  10   10.80    2.90
   2  -2  10   13.20    3.00
  -3   2 -10   30.90    6.90
  -3   2 -10   39.40    5.00
   3  -2  10   33.20    5.10
   3  -2  10   42.20    5.20
  -4   2 -10    8.40    4.10
  -4   2 -10    2.40    3.00
   4  -2  10    1.80    2.80
   4  -2  10    9.00    3.80
  -5   2 -10   16.90    4.30
   5  -2  10   16.70    4.80
  -6   2 -10   17.20    4.80
   6  -2  10    0.90    3.80
  -7  -1  10   23.30    7.80
  -7  -1  10   22.70    5.40
  -6  -1  10   17.00    4.90
  -6  -1  10   17.80    5.90
   5   1 -10    6.70    3.10
  -5  -1  10   14.50    4.00
  -5  -1  10   15.00    3.50
   4   1 -10   54.69    6.20
  -4  -1  10   47.50    4.80
  -4  -1  10   55.79    5.60
   3   1 -10  899.91   26.40
  -3  -1  10  915.01   26.70
  -3  -1  10  938.31   26.50
   2   1 -10  965.40   27.00
   2   1 -10 1029.00   27.40
  -2  -1  10  970.60   27.00
  -2  -1  10  946.51   27.20
   1   1 -10  395.46   14.00
   1   1 -10  377.26   13.60
  -1  -1  10  377.76   13.90
  -1  -1  10  350.36   13.30
   0   1 -10   17.10    3.80
   0   1 -10   11.00    2.40
   0  -1  10   10.10    2.80
   0  -1  10   17.20    3.40
  -1   1 -10    0.90    1.90
  -1   1 -10    0.00    1.20
   1  -1  10    1.00    2.00
   1  -1  10    0.00    1.30
  -2   1 -10   25.80    4.30
  -2   1 -10   27.40    4.50
   2  -1  10   51.29    8.30
   2  -1  10   33.30    5.10
  -3   1 -10  406.56   16.40
  -3   1 -10  405.76   16.20
   3  -1  10  402.96   16.30
  -4   1 -10   47.40    5.70
  -4   1 -10   32.10    5.10
   4  -1  10   48.80    5.60
  -5   1 -10   31.40    5.70
   5  -1  10   34.80    6.10
  -6   1 -10   17.30    5.20
   6  -1  10    3.30    5.00
  -7   0  10   12.60    5.80
  -6   0  10    9.10    4.00
  -6   0  10    8.40    3.90
   5   0 -10    9.60    3.80
  -5   0  10   10.00    3.30
  -5   0  10    9.60    3.70
   4   0 -10    6.10    2.90
  -4   0  10    9.60    3.40
   3   0 -10 1653.13   42.50
   3   0 -10 1652.63   42.80
  -3   0  10 1663.53   42.70
   2   0 -10  281.17   11.90
   2   0 -10  280.27   11.90
  -2   0  10  267.57   11.50
   1   0 -10  546.75   18.00
   1   0 -10  556.94   18.00
  -1   0  10  551.94   18.10
  -1   0  10  559.64   18.40
   0   0 -10  100.99    6.60
   0   0 -10  100.99    6.70
   0   0  10  101.49    6.70
   0   0  10  101.49    6.90
  -1   0 -10   51.09    5.00
   1   0  10   63.89    5.50
   1   0  10   50.19    4.80
  -2   0 -10 1176.38   32.70
  -3   0 -10  504.55   18.80
  -3   0 -10  516.05   18.80
   3   0  10  512.65   18.80
   3   0  10  492.45   18.60
  -4   0 -10    8.40    2.60
  -4   0 -10   11.50    3.30
   4   0  10    8.70    3.40
  -5   0 -10   -0.20    2.40
  -5   0 -10   -4.50    1.90
   5   0  10    0.50    1.90
  -6   0 -10    8.50    4.40
   6  -1 -10    4.00    3.70
  -6   1  10   13.90    4.20
  -6   1  10    8.20    3.60
   5  -1 -10   -1.90    2.50
  -5   1  10    5.50    2.70
  -5   1  10    5.20    3.20
   4  -1 -10    5.50    2.50
  -4   1  10    4.60    2.50
  -4   1  10    5.10    2.80
   3  -1 -10   34.10    8.30
   3  -1 -10   19.60    4.80
  -3   1  10   17.30    3.80
  -3   1  10   25.80    5.10
   2  -1 -10    7.30    3.00
  -2   1  10    7.20    3.30
  -2   1  10    7.90    2.40
   1  -1 -10  152.28    8.50
   1  -1 -10  175.78    9.00
  -1   1  10  177.48    9.30
  -1   1  10  167.68    9.00
   0  -1 -10   56.09    5.40
   0  -1 -10   63.79    5.30
   0   1  10   51.59    5.00
   0   1  10   60.79    5.30
  -1  -1 -10  184.38    9.40
  -1  -1 -10  187.38    9.70
   1   1  10  181.48    9.60
   1   1  10  178.38    9.40
  -2  -1 -10 1104.09   30.90
  -2  -1 -10 1095.59   30.80
   2   1  10 1042.50   30.00
   2   1  10 1036.40   30.00
  -3  -1 -10   21.40    4.10
  -3  -1 -10   31.90    5.40
   3   1  10   24.40    4.40
  -4  -1 -10   -2.00    2.20
  -4  -1 -10    2.70    2.30
   4   1  10   -0.10    2.00
  -5  -1 -10   35.50    5.50
  -6  -1 -10    2.80    3.70
   6  -2 -10   26.90    7.00
  -6   2  10   24.30    5.10
   5  -2 -10   63.19    8.90
  -5   2  10   57.99    8.10
   4  -2 -10  108.79    8.30
  -4   2  10   96.49    7.80
  -4   2  10  103.49    8.50
   3  -2 -10    3.20    2.70
   2  -2 -10   59.99    5.70
   2  -2 -10   63.79    6.00
  -2   2  10   64.29    7.00
  -2   2  10   69.59    6.50
   1  -2 -10   42.50    6.10
   1  -2 -10   38.20    6.00
  -1   2  10   37.00    5.70
   0  -2 -10    0.60    1.50
   0   2  10    3.60    1.70
   0   2  10    0.60    1.40
  -1  -2 -10   93.89    7.00
  -1  -2 -10   92.49    6.70
   1   2  10   94.79    7.70
   1   2  10   85.39    6.50
  -2  -2 -10   58.99    5.80
  -2  -2 -10   65.29    6.00
   2   2  10   56.19    5.30
  -3  -2 -10    6.80    2.90
  -3  -2 -10   12.90    3.40
  -4  -2 -10    2.40    2.60
  -4  -2 -10   -1.20    2.30
   4   2  10    6.50    3.20
  -5  -2 -10   15.00    4.50
   6  -3 -10   23.10    5.10
  -6   3  10   49.70   10.30
  -6   3  10   36.00    5.90
   5  -3 -10    8.30    3.70
   4  -3 -10   40.60    6.80
   4  -3 -10   31.40    6.10
  -4   3  10   36.20    6.30
   3  -3 -10   27.40    5.30
   3  -3 -10   44.70    6.80
  -3   3  10   25.50    5.10
   2  -3 -10   24.40    5.30
   2  -3 -10   20.80    4.30
  -2   3  10   21.80    4.10
   1  -3 -10    2.80    2.60
   1  -3 -10    2.20    2.40
  -1   3  10   -0.40    2.30
   0  -3 -10   41.40    4.90
   0  -3 -10   37.60    4.50
   0   3  10   40.00    4.80
  -1  -3 -10  129.29    8.30
  -1  -3 -10  131.89    8.30
  -2  -3 -10   79.39    6.50
  -2  -3 -10   85.89    7.00
  -3  -3 -10    1.80    1.90
  -3  -3 -10    2.30    2.60
   3   3  10    2.40    2.00
  -4  -3 -10    2.40    2.60
   4   3  10   -3.00    2.10
  -5  -3 -10   15.80    7.00
   6  -4 -10   -4.00    4.10
  -6   4  10   -1.30    3.70
   5  -4 -10   36.10    8.20
  -5   4  10   12.80    5.20
  -5   4  10   17.30    4.00
   4  -4 -10    9.80    3.60
   4  -4 -10    1.90    2.80
  -4   4  10    5.90    3.80
   3  -4 -10    4.20    2.60
   3  -4 -10    3.80    2.60
  -3   4  10    6.50    3.10
   2  -4 -10   96.99    7.50
   2  -4 -10   94.09    7.70
  -2   4  10   98.79    7.50
   1  -4 -10  226.38   11.50
   1  -4 -10  235.58   11.80
  -1   4  10  212.08   11.10
   0  -4 -10   48.80    5.50
   0  -4 -10   61.59    5.70
   0   4  10   55.39    5.50
  -1  -4 -10   -0.50    1.80
  -1  -4 -10    0.10    1.90
   1   4  10   -0.80    1.90
  -2  -4 -10   11.90    3.40
  -2  -4 -10    3.30    2.60
   2   4  10    3.90    2.30
  -3  -4 -10    5.90    3.10
  -3  -4 -10    6.50    2.90
  -4  -4 -10   -2.00    2.20
   5  -5 -10   -0.40    3.60
  -5   5  10   -2.30    4.50
   4  -5 -10   11.30    4.70
   3  -5 -10    0.00    3.00
   3  -5 -10   -2.60    3.10
  -3   5  10    3.30    3.10
   2  -5 -10   47.40    7.60
   2  -5 -10   48.50    7.30
   1  -5 -10   19.20    4.20
   1  -5 -10   16.70    4.20
   0  -5 -10   12.20    2.80
   0  -5 -10   17.20    4.20
   0   5  10   10.80    3.40
  -1  -5 -10    2.20    2.40
  -1  -5 -10    1.40    2.30
   1   5  10    1.60    2.60
  -2  -5 -10   56.69   10.40
  -2  -5 -10   42.60    6.50
  -3  -5 -10   37.40    6.20
  -4  -5 -10    5.30    3.20
   4  -6 -10   22.70    6.90
   3  -6 -10    0.60    2.20
  -3   6  10    0.50    3.60
   2  -6 -10   27.40    5.50
   1  -6 -10   -1.60    2.60
   1  -6 -10    1.40    2.20
  -1   6  10    1.70    3.10
   0  -6 -10   -1.60    2.00
   0  -6 -10    2.30    2.20
   0   6  10    0.80    3.70
  -1  -6 -10   18.60    4.50
  -1  -6 -10   14.10    4.30
  -2  -6 -10    0.10    2.80
  -3  -6 -10   36.40    6.70
   3  -7 -10    1.00    3.70
   2  -7 -10    2.00    3.50
   1  -7 -10    2.50    2.80
   0  -7 -10    8.40    3.30
  -1  -7 -10    3.50    2.80
  -1  -9  11    1.90    1.70
   0  -9  11    3.80    2.00
   1  -9  11    2.80    2.30
   1  -9  11    2.80    2.20
   2  -9  11    1.60    2.50
   3  -9  11    2.40    3.00
  -3  -8  11   34.80    2.70
  -2  -8  11   40.30    3.40
  -2  -8  11   33.10    3.00
  -1  -8  11    1.50    1.60
  -1  -8  11    1.50    1.80
   0  -8  11   24.60    3.90
   0  -8  11   18.40    3.50
   1  -8  11   10.30    3.10
   2  -8  11    8.50    3.60
   2  -8  11    3.90    2.90
   3  -8  11    3.80    3.40
   4  -8  11    2.70    3.20
  -4  -7  11    3.10    1.90
  -4  -7  11   -0.60    1.60
  -4  -7  11    2.80    4.30
  -3  -7  11   39.70    3.90
  -3  -7  11   36.60    3.40
  -2  -7  11   28.20    3.90
  -2  -7  11   29.60    3.30
  -1  -7  11    7.80    2.30
  -1  -7  11   14.30    3.00
   0   7 -11   12.60    2.50
   0  -7  11   14.10    3.00
   0  -7  11   11.30    2.80
  -1   7 -11   -0.70    2.00
   1  -7  11    1.70    1.80
   1  -7  11    2.60    2.30
  -2   7 -11    5.40    2.60
   2  -7  11    3.10    2.40
   2  -7  11    3.00    2.50
  -3   7 -11    1.10    3.50
   3  -7  11    4.90    2.80
   3  -7  11    0.30    2.20
   4  -7  11    0.00    2.70
   5  -7  11    5.50    4.50
  -5  -6  11   -0.90    1.60
  -5  -6  11   -1.30    1.80
  -5  -6  11    6.40    4.40
  -4  -6  11    6.00    2.50
  -4  -6  11    6.10    2.50
  -3  -6  11    2.20    1.60
  -3  -6  11    0.30    1.60
  -2  -6  11   47.20    4.20
  -2  -6  11   37.70    3.90
   1   6 -11   -0.60    1.30
  -1  -6  11    2.40    1.90
  -1  -6  11    1.60    1.70
   0   6 -11    9.80    2.40
   0  -6  11    7.10    2.50
   0  -6  11    7.80    2.40
  -1   6 -11   33.30    4.10
   1  -6  11   34.60    4.40
   1  -6  11   25.70    4.10
  -2   6 -11  233.48   10.90
   2  -6  11  243.68   11.40
   2  -6  11  254.97   12.10
   3  -6  11   43.60    5.40
   3  -6  11   48.40    6.00
  -4   6 -11   -4.40    2.70
   4  -6  11    2.30    2.90
   5  -6  11   -0.10    3.30
  -5  -5  11   11.60    4.90
  -4  -5  11    2.20    2.40
  -4  -5  11    2.30    2.50
   3   5 -11    9.10    4.10
  -3  -5  11    0.50    1.60
  -3  -5  11    4.30    2.30
   2   5 -11    2.30    1.70
  -2  -5  11   -1.20    1.40
  -2  -5  11   -0.30    1.40
   1   5 -11    2.00    1.60
  -1  -5  11    6.10    2.10
  -1  -5  11   -0.30    1.40
   0   5 -11    3.90    1.80
   0  -5  11    5.10    2.20
   0  -5  11    3.80    2.00
  -1   5 -11   38.50    4.20
   1  -5  11   35.90    4.40
   1  -5  11   35.40    4.40
   2  -5  11   -0.30    1.80
   2  -5  11   -2.80    1.40
  -3   5 -11   20.00    4.50
   3  -5  11   23.10    5.00
   3  -5  11   22.00    4.70
  -4   5 -11    3.10    2.70
   4  -5  11   -0.30    2.80
   4  -5  11    3.50    2.60
  -5   5 -11    9.30    4.50
   5  -5  11   15.10    4.60
  -6  -4  11  150.98   13.70
  -6  -4  11  168.28   10.70
   5   4 -11    3.30    3.90
  -5  -4  11    5.00    2.60
   4   4 -11   13.80    3.30
  -4  -4  11   13.30    3.20
  -4  -4  11   16.00    4.00
   3   4 -11   15.50    3.30
  -3  -4  11    9.50    2.80
  -3  -4  11    7.20    2.40
   2   4 -11    1.80    1.40
  -2  -4  11   -0.80    1.40
  -2  -4  11    0.60    1.70
   1   4 -11  103.89    6.10
  -1  -4  11  119.69    7.20
  -1  -4  11  110.59    6.70
   0   4 -11    2.30    1.80
   0  -4  11    0.00    1.80
   0  -4  11    1.00    1.70
   1  -4  11    2.50    2.10
   1  -4  11    7.40    2.60
  -2   4 -11    1.30    2.00
   2  -4  11   -0.60    2.00
   2  -4  11    0.20    1.60
  -3   4 -11    1.70    2.40
   3  -4  11    0.40    1.90
   3  -4  11   -0.30    2.00
  -4   4 -11   42.40    7.10
   4  -4  11   28.70    5.60
   4  -4  11   33.60    6.30
   5  -4  11   22.50    5.40
  -6   4 -11    5.60    6.30
   6  -4  11   22.30    6.80
  -6  -3  11   27.60    5.60
  -6  -3  11   22.60    7.10
   5   3 -11   34.90    5.60
  -5  -3  11   36.00    6.20
  -5  -3  11   43.20    6.30
   4   3 -11   33.40    4.70
  -4  -3  11   29.30    4.50
   3   3 -11   28.80    4.60
  -3  -3  11   31.50    5.00
  -3  -3  11   20.50    4.20
   2   3 -11  728.13   21.30
  -2  -3  11  730.33   21.90
  -2  -3  11  723.13   21.80
   1   3 -11  398.16   13.80
  -1  -3  11  380.26   14.00
  -1  -3  11  390.56   14.30
   0   3 -11    5.80    2.30
   0   3 -11    0.10    1.70
   0  -3  11    2.00    2.20
   0  -3  11   -1.20    1.20
  -1   3 -11   -2.40    0.90
  -1   3 -11   -1.00    1.30
   1  -3  11   -0.80    1.10
   1  -3  11   -0.20    1.70
  -2   3 -11   15.50    4.40
  -2   3 -11   15.80    4.50
   2  -3  11   10.10    2.70
  -3   3 -11    6.80    2.80
   3  -3  11    6.10    2.90
   3  -3  11    8.60    3.50
  -4   3 -11   90.29    8.20
   4  -3  11   97.49    8.00
   4  -3  11   89.59    8.10
  -5   3 -11   39.70    6.10
   5  -3  11   36.00    6.60
  -6   3 -11    0.70    4.30
   6  -3  11    0.60    3.20
  -6  -2  11    8.20    3.60
  -6  -2  11   13.40    4.70
   5   2 -11   24.40    5.50
  -5  -2  11   33.70    5.90
  -5  -2  11   29.00    5.30
   4   2 -11    2.50    2.30
  -4  -2  11    2.80    2.10
  -4  -2  11    1.20    3.00
  -3  -2  11    1.20    1.70
  -3  -2  11    3.60    2.20
   2   2 -11 1784.42   45.00
  -2  -2  11 1875.41   45.90
  -2  -2  11 1881.41   45.80
   1   2 -11  439.16   15.30
   1   2 -11  451.15   15.70
  -1  -2  11  432.86   15.70
  -1  -2  11  451.65   15.60
   0   2 -11  179.68    9.00
   0   2 -11  187.98    9.20
   0  -2  11  167.78    8.80
   0  -2  11  187.78    9.50
  -1   2 -11    0.40    1.70
  -1   2 -11    4.40    4.00
   1  -2  11    2.00    2.10
   1  -2  11   -1.00    1.60
  -2   2 -11   38.60    4.80
  -2   2 -11   45.80    5.00
   2  -2  11   47.10    5.30
   2  -2  11   43.70    4.70
  -3   2 -11  569.14   20.70
  -3   2 -11  570.74   20.50
   3  -2  11  564.24   20.80
   3  -2  11  587.04   20.60
  -4   2 -11  288.27   18.00
  -4   2 -11  321.87   15.40
   4  -2  11  328.67   15.60
  -5   2 -11    3.70    3.30
   5  -2  11   11.20    4.60
  -6   2 -11   -0.30    3.60
   6  -2  11   -2.90    3.40
  -6  -1  11    8.50    4.90
  -6  -1  11   15.40    4.90
  -5  -1  11   23.00    4.80
   4   1 -11   31.40    5.50
  -4  -1  11   21.60    4.80
  -4  -1  11   18.70    4.10
   3   1 -11   66.79    5.90
  -3  -1  11   66.99    5.80
  -3  -1  11   81.69    6.80
   2   1 -11  384.76   14.50
   2   1 -11  354.16   14.10
  -2  -1  11  384.66   14.60
  -2  -1  11  376.56   14.80
   1   1 -11  219.38   10.30
  -1  -1  11  220.08   10.50
  -1  -1  11  211.18   10.00
   0   1 -11   81.39    6.10
   0   1 -11   85.79    6.30
   0  -1  11   82.99    6.10
   0  -1  11   76.49    6.30
  -1   1 -11   71.89    6.10
   1  -1  11   70.69    8.70
   1  -1  11   69.59    5.70
  -2   1 -11  122.09    8.00
   2  -1  11  122.99    8.20
   2  -1  11  113.19    7.80
  -3   1 -11  670.43   23.20
  -3   1 -11  694.73   23.50
   3  -1  11  694.63   23.20
   3  -1  11  677.93   23.70
  -4   1 -11    1.20    4.40
  -4   1 -11    1.20    2.30
  -5   1 -11    3.40    4.10
  -5   1 -11    5.10    3.70
   5  -1  11    5.40    3.20
  -6   1 -11    6.10    3.80
   6   0 -11    2.20    3.30
  -6   0  11   10.80    4.20
  -6   0  11   -1.60    2.60
   5   0 -11   89.79    7.60
  -5   0  11  101.89    7.90
  -5   0  11  116.69    9.10
   4   0 -11   40.20    5.20
  -4   0  11   46.90    5.70
  -4   0  11   45.40    5.30
   3   0 -11   15.30    3.70
  -3   0  11   15.70    3.20
   2   0 -11   96.19    7.00
   2   0 -11   93.89    7.10
  -2   0  11   94.79    7.30
  -2   0  11   93.99    6.80
   1   0 -11   49.99    6.60
  -1   0  11   40.80    4.50
   0   0 -11  121.59    7.70
   0   0  11  130.79    7.90
   0   0  11  126.19    8.00
  -1   0 -11    4.90    2.90
  -1   0 -11    7.00    2.70
   1   0  11    4.50    2.00
   1   0  11    6.90    2.90
  -2   0 -11    7.70    3.10
  -2   0 -11   11.20    3.30
   2   0  11    8.30    2.80
   2   0  11   10.70    3.30
  -3   0 -11   30.70    5.80
  -3   0 -11   19.90    3.60
   3   0  11   25.80    5.00
  -4   0 -11    5.70    3.60
  -4   0 -11    1.80    2.10
   4   0  11    2.40    2.20
  -5   0 -11    1.70    2.70
   5   0  11    1.50    3.10
  -6   0 -11    0.70    4.00
  -6   1  11   43.70    7.10
  -6   1  11   36.10    6.90
   5  -1 -11   35.20    6.60
  -5   1  11   42.70    7.10
  -5   1  11   53.39    6.60
   4  -1 -11    1.30    1.80
  -4   1  11    3.70    2.50
  -4   1  11    5.50    2.90
   3  -1 -11   55.39    6.00
   3  -1 -11   49.70    5.80
  -3   1  11   53.49    6.10
   2  -1 -11  141.69    8.80
   2  -1 -11  151.88    9.10
  -2   1  11  143.19    8.80
  -2   1  11  136.19    8.80
   1  -1 -11    7.00    2.90
   1  -1 -11   -0.90    1.90
  -1   1  11   -0.60    2.10
  -1   1  11   -1.10    1.80
   0  -1 -11    1.00    1.30
   0  -1 -11    1.80    2.30
   0   1  11    5.60    4.10
   0   1  11    1.00    1.70
  -1  -1 -11   15.90    3.50
  -1  -1 -11   27.60    5.10
   1   1  11   21.10    4.50
   1   1  11   29.80    6.80
  -2  -1 -11    2.50    2.30
  -2  -1 -11    3.50    2.50
   2   1  11   -1.20    1.50
  -3  -1 -11   99.89    7.80
  -3  -1 -11   94.39    7.60
   3   1  11  109.89    8.00
  -4  -1 -11    9.80    3.80
  -4  -1 -11    6.70    3.00
   4   1  11    4.10    2.40
  -5  -1 -11    7.70    4.20
   5   1  11   -2.00    2.90
   6  -2 -11   10.70    4.70
  -6   2  11    4.40    5.60
  -6   2  11    6.60    4.00
   5  -2 -11    1.80    3.10
  -5   2  11    2.40    3.00
  -4   2  11   31.50    7.30
  -4   2  11   31.80    5.90
   3  -2 -11  147.19    9.80
   3  -2 -11  160.88   10.10
  -3   2  11  149.99    9.30
   2  -2 -11   56.29    5.90
   2  -2 -11   51.19    5.80
  -2   2  11   51.09    5.70
  -2   2  11   50.89    5.70
   1  -2 -11   95.39    7.30
   1  -2 -11  104.59    7.30
  -1   2  11   95.19    7.20
  -1   2  11   93.19    7.20
   0  -2 -11  255.97   12.10
   0  -2 -11  252.47   12.00
   0   2  11  238.08   12.00
   0   2  11  265.07   12.20
  -1  -2 -11   43.70    5.00
  -1  -2 -11   25.60    4.50
   1   2  11   38.90    4.80
  -2  -2 -11   19.70    4.00
   2   2  11   15.60    4.10
  -3  -2 -11    0.60    2.50
  -3  -2 -11    2.80    2.50
   3   2  11    1.70    2.00
  -4  -2 -11    7.60    3.50
   4   2  11   -0.50    2.20
  -5  -2 -11    3.50    3.20
   6  -3 -11   -1.60    3.40
  -6   3  11   -0.90    3.90
  -6   3  11    6.80    3.80
   5  -3 -11   -5.80    2.70
   4  -3 -11    3.00    1.80
  -4   3  11    8.60    4.10
   3  -3 -11   55.89    8.20
  -3   3  11   50.79    6.30
   2  -3 -11    0.50    1.80
   2  -3 -11    0.20    1.70
  -2   3  11    3.30    2.30
   1  -3 -11   56.49    6.00
   1  -3 -11   56.69    5.60
  -1   3  11   55.59    5.80
   0  -3 -11  120.59    8.30
   0  -3 -11  127.99    9.80
   0   3  11  115.59    8.10
  -1  -3 -11   36.20    5.60
  -1  -3 -11   37.30    4.70
   1   3  11   36.80    5.90
  -2  -3 -11   16.40    3.90
  -2  -3 -11   25.10    5.40
   2   3  11   11.50    3.20
  -3  -3 -11   36.50    6.20
  -4  -3 -11   48.00    7.50
  -5  -3 -11    3.10    3.90
   5  -4 -11   13.00    4.80
  -5   4  11    5.20    3.40
   4  -4 -11    6.40    4.10
   4  -4 -11   -2.60    3.50
  -4   4  11    1.00    2.80
   3  -4 -11   13.40    4.30
  -3   4  11   10.70    3.70
   2  -4 -11    6.70    3.40
   2  -4 -11    8.50    3.30
  -2   4  11   12.50    3.90
   1  -4 -11   14.40    3.30
  -1   4  11   15.50    4.10
   0  -4 -11    9.20    4.40
   0  -4 -11   11.40    3.50
   0   4  11   22.90    5.30
  -1  -4 -11   14.90    3.70
  -2  -4 -11   29.90    4.80
  -2  -4 -11   39.10    6.20
   2   4  11   23.70    5.10
  -3  -4 -11    3.80    2.80
   3   4  11   -1.10    4.50
  -4  -4 -11   32.70    6.30
   5  -5 -11   33.30    7.80
   4  -5 -11    7.80    3.40
   3  -5 -11    0.10    1.90
  -3   5  11   -1.50    2.60
   2  -5 -11   -2.60    2.10
   2  -5 -11    4.30    3.20
  -2   5  11   -2.20    2.40
   1  -5 -11    1.90    2.20
   1  -5 -11    5.20    2.60
  -1   5  11    3.00    2.90
   0  -5 -11    9.30    2.80
   0  -5 -11    6.00    3.20
   0   5  11    7.10    3.20
  -1  -5 -11   -2.50    2.00
  -1  -5 -11    3.50    3.20
   1   5  11    1.80    3.00
  -2  -5 -11    2.50    2.80
  -3  -5 -11   13.40    4.20
   4  -6 -11    4.80    4.00
   3  -6 -11    6.40    3.40
   2  -6 -11   -0.40    2.70
   1  -6 -11    0.90    2.60
   0  -6 -11    7.10    3.10
  -1  -6 -11   24.80    7.30
  -2  -6 -11   13.30    4.20
   2  -7 -11   -0.50    3.60
   1  -7 -11    7.00    3.80
   0  -7 -11   24.10    5.20
  -1  -9  12   11.10    2.60
  -1  -9  12   15.80    3.00
   0  -9  12    9.30    2.60
   0  -9  12    5.20    2.30
   1  -9  12    2.20    2.50
   1  -9  12    2.50    2.60
   2  -9  12   -1.00    2.40
  -3  -8  12    8.90    2.20
  -3  -8  12   12.60    2.70
  -2  -8  12    0.80    1.70
  -2  -8  12    0.70    2.00
  -1  -8  12    3.80    2.10
  -1  -8  12    4.30    2.10
   0  -8  12    1.20    1.90
   0  -8  12    2.00    1.80
   1  -8  12    2.40    2.40
   1  -8  12    4.00    2.80
   2  -8  12    4.00    2.90
   2  -8  12    3.90    2.60
   3  -8  12   50.39    6.20
  -4  -7  12    5.60    2.50
  -3  -7  12   25.90    3.20
  -3  -7  12   24.90    4.10
  -2  -7  12   10.40    2.90
  -2  -7  12   14.80    3.30
  -1  -7  12    8.40    2.80
   0   7 -12    4.90    2.00
   0  -7  12    3.80    2.30
   0  -7  12    3.00    2.00
  -1   7 -12    8.30    2.70
   1  -7  12    5.90    2.70
  -2   7 -12    0.00    2.90
   2  -7  12    4.20    2.30
   2  -7  12   -0.40    2.40
  -3   7 -12    1.20    3.60
   3  -7  12    6.10    3.30
   4  -7  12    3.30    3.30
  -4  -6  12    5.50    2.60
  -4  -6  12   11.60    3.80
  -3  -6  12   16.20    3.40
  -3  -6  12   11.90    3.20
  -2  -6  12   18.10    3.80
  -2  -6  12   23.10    4.00
   1   6 -12    2.80    1.70
  -1  -6  12    5.90    2.40
  -1  -6  12    4.00    2.20
   0   6 -12   22.20    3.70
   0  -6  12   20.30    3.80
   0  -6  12   19.70    3.90
   1  -6  12   18.70    3.70
   1  -6  12   13.40    2.90
  -2   6 -12   14.50    3.40
   2  -6  12   11.70    3.60
   2  -6  12   12.40    3.50
   3  -6  12   -0.30    1.90
   3  -6  12   -1.50    2.40
   4  -6  12   14.00    4.40
   5  -6  12    7.30    4.50
  -5  -5  12    7.80    5.20
   4   5 -12   32.10    7.20
  -4  -5  12   39.80    5.80
  -4  -5  12   42.00    6.20
   3   5 -12   27.90    3.50
  -3  -5  12   35.40    5.30
  -3  -5  12   32.80    4.00
   2   5 -12    2.60    1.90
  -2  -5  12    1.00    1.60
  -2  -5  12    1.90    1.70
   1   5 -12  162.68    7.80
  -1  -5  12  146.89    8.10
  -1  -5  12  184.88    9.40
   0   5 -12   34.40    3.90
   0  -5  12   26.70    4.70
   0  -5  12   26.70    4.20
  -1   5 -12   20.40    3.60
   1  -5  12   36.90    5.70
   1  -5  12   24.90    4.00
   2  -5  12    3.80    3.30
   2  -5  12    0.10    1.70
  -3   5 -12    6.80    3.50
  -4   5 -12    1.80    2.90
   4  -5  12    2.90    4.70
   4  -5  12    4.40    2.90
  -5   5 -12    1.40    4.00
   5  -5  12   12.50    3.70
  -5  -4  12    8.50    3.40
  -5  -4  12    8.70    3.50
   4   4 -12   22.10    4.30
  -4  -4  12   20.00    4.60
  -4  -4  12   15.50    3.80
   3   4 -12    0.20    2.00
  -3  -4  12    0.10    1.70
  -3  -4  12   -2.10    1.50
   2   4 -12   37.80    4.00
  -2  -4  12   31.40    4.00
  -2  -4  12   42.70    5.20
   1   4 -12  411.86   14.40
  -1  -4  12  423.16   15.40
  -1  -4  12  416.26   15.10
   0   4 -12  151.58    8.30
   0  -4  12  148.59    8.60
   0  -4  12  153.38    8.50
  -1   4 -12   37.10    4.40
   1  -4  12   29.50    5.20
   1  -4  12   37.50    5.60
  -2   4 -12   -0.80    1.60
   2  -4  12    1.90    2.00
   2  -4  12    3.10    2.00
  -3   4 -12    5.90    3.00
   3  -4  12   -0.90    1.70
   3  -4  12   -0.60    2.40
  -4   4 -12   52.69    6.60
   4  -4  12   58.39    7.30
   4  -4  12   54.59    6.90
  -5   4 -12   22.00    6.10
   5  -4  12   37.30    7.20
  -6  -3  12    9.60    3.90
  -6  -3  12   12.90    5.70
   5   3 -12    3.30    4.20
  -5  -3  12    8.60    3.90
  -5  -3  12   14.60    3.60
   4   3 -12    4.80    2.70
  -4  -3  12    8.80    3.00
  -4  -3  12    7.80    3.30
   3   3 -12  101.69    6.90
  -3  -3  12  106.79    7.20
  -3  -3  12  131.49   12.00
   2   3 -12  435.16   15.60
  -2  -3  12  432.06   15.90
  -2  -3  12  454.45   16.30
  -1  -3  12  606.74   19.70
  -1  -3  12  578.34   19.20
   0   3 -12  285.87   14.90
   0  -3  12  240.88   11.30
   0  -3  12  258.97   11.80
  -1   3 -12   13.60    3.80
   1  -3  12   15.70    3.70
   1  -3  12   10.90    3.20
  -2   3 -12   49.80    5.20
   2  -3  12   47.30    5.50
   2  -3  12   59.99    5.70
  -3   3 -12   12.90    3.70
   3  -3  12   16.30    3.90
  -4   3 -12  207.38   12.70
   4  -3  12  286.77   17.20
  -5   3 -12    7.60    4.30
   5  -3  12    1.30    2.90
   5   2 -12    1.30    3.20
  -5  -2  12   12.50    4.20
  -5  -2  12    9.40    3.20
  -4  -2  12  114.79    8.30
  -4  -2  12   97.99    7.40
  -3  -2  12   31.00    5.30
  -3  -2  12   26.10    5.00
   2   2 -12  202.48   11.80
  -2  -2  12  198.08   10.10
  -2  -2  12  199.68   10.40
   1   2 -12  119.89    7.60
  -1  -2  12  122.59    7.50
  -1  -2  12  127.39    8.00
   0   2 -12  171.38    9.10
   0   2 -12  161.08    8.90
   0  -2  12  159.88    8.80
   0  -2  12  158.78    9.20
  -1   2 -12   57.69    5.50
  -1   2 -12   65.19    5.90
   1  -2  12   63.79    5.60
   1  -2  12   59.39    5.90
  -2   2 -12   72.59    6.50
  -2   2 -12   85.79    7.00
   2  -2  12   83.79    7.30
   2  -2  12   82.39    6.80
  -3   2 -12  117.39   12.70
  -3   2 -12  113.49    8.60
   3  -2  12  140.59   11.10
   3  -2  12  126.79    9.20
  -4   2 -12   10.00    3.50
  -5   2 -12    1.40    3.10
   5  -2  12    4.40    3.40
   5   1 -12    1.90    3.00
  -5  -1  12    2.40    2.80
   4   1 -12    1.10    1.50
  -4  -1  12    2.20    3.00
  -4  -1  12   -1.10    2.40
   3   1 -12   49.40    5.30
  -3  -1  12   32.70    5.20
  -3  -1  12   41.80    4.80
   2   1 -12   10.10    3.00
  -2  -1  12   13.10    4.00
   1   1 -12  121.59    7.90
   1   1 -12  127.09    8.00
  -1  -1  12  135.19    8.20
  -1  -1  12  144.99    8.80
   0   1 -12   10.40    2.70
   0   1 -12   11.90    3.10
   0  -1  12    8.10    2.60
   0  -1  12   18.20    3.90
  -1   1 -12    3.80    2.90
  -1   1 -12    0.90    2.00
   1  -1  12    0.90    2.20
   1  -1  12    1.70    2.20
  -2   1 -12  310.07   16.20
  -2   1 -12  277.77   13.70
   2  -1  12  278.87   13.10
   2  -1  12  279.17   13.20
  -3   1 -12   71.99    7.10
  -3   1 -12   81.69    7.50
   3  -1  12   69.89    6.70
  -4   1 -12   48.30    7.30
  -4   1 -12   47.10    9.80
   4  -1  12   44.70    7.50
  -5   1 -12   10.40    3.70
   5   0 -12    0.80    3.00
  -5   0  12    7.60    4.00
  -5   0  12    3.00    2.90
   4   0 -12   50.29    5.90
  -4   0  12   58.89    6.50
  -4   0  12   44.80    5.80
   3   0 -12   63.39    6.00
  -3   0  12   69.29    6.10
  -3   0  12   62.29    6.40
   2   0 -12  312.97   13.70
  -2   0  12  312.47   13.90
  -2   0  12  309.47   13.60
   1   0 -12   57.39    5.80
  -1   0  12   60.19    5.50
   0   0 -12   12.00    4.20
   0   0 -12    7.50    2.60
   0   0  12   10.40    3.40
  -1   0 -12   34.30    5.60
  -1   0 -12   30.60    5.30
   1   0  12   29.20    5.40
   1   0  12   34.00    5.40
  -2   0 -12   12.20    3.60
  -2   0 -12   15.80    4.10
   2   0  12   24.10    5.70
   2   0  12   19.20    4.30
  -3   0 -12   13.40    4.50
  -3   0 -12    9.40    2.60
   3   0  12    9.10    3.10
  -4   0 -12    3.90    3.20
  -4   0 -12    4.40    3.40
   4   0  12    2.90    2.90
  -5   0 -12    2.30    3.50
   5   0  12    2.50    3.90
  -6   1  12   57.39    7.40
  -6   1  12   67.99    8.10
   5  -1 -12   49.30    8.30
  -5   1  12   58.69    6.90
   4  -1 -12   -0.10    2.70
  -4   1  12    6.80    3.70
  -4   1  12   -1.40    2.20
   3  -1 -12   19.30    4.90
  -3   1  12   10.50    3.00
  -3   1  12   20.50    5.10
   2  -1 -12   85.59    7.10
  -2   1  12   76.49    6.80
  -2   1  12   78.59    6.80
   1  -1 -12    6.10    3.40
   1  -1 -12    4.60    2.80
  -1   1  12    7.20    3.10
  -1   1  12    4.10    2.90
   0  -1 -12   36.00    6.20
   0  -1 -12   20.50    4.20
   0   1  12   21.90    4.00
   0   1  12   23.80    5.20
  -1  -1 -12  303.07   13.70
  -1  -1 -12  290.47   13.50
   1   1  12  289.77   13.50
  -2  -1 -12   40.50    5.10
  -2  -1 -12   47.80    5.30
   2   1  12   38.20    5.90
  -3  -1 -12   27.30    5.60
  -3  -1 -12   35.30    6.30
   3   1  12   18.60    4.70
  -4  -1 -12    0.10    3.20
  -4  -1 -12    1.40    2.30
   4   1  12    4.70    3.10
  -5  -1 -12   29.40    6.40
   6  -2 -12   -6.50    7.50
  -6   2  12    6.60    3.40
  -6   2  12   11.00    4.10
   5  -2 -12   30.60    8.50
  -5   2  12   34.60    6.60
   4  -2 -12   87.99    8.20
  -4   2  12   92.29    8.10
   3  -2 -12   16.40    4.20
   3  -2 -12   20.10    5.20
  -3   2  12   29.70    5.50
   2  -2 -12   22.30    5.00
   2  -2 -12   10.80    3.30
  -2   2  12   10.80    4.20
  -2   2  12   27.20    6.30
   1  -2 -12  114.99    8.40
   1  -2 -12  135.49    8.80
  -1   2  12  121.09    8.50
   0  -2 -12   24.00    4.20
   0  -2 -12   29.20    5.30
   0   2  12   17.30    3.70
  -1  -2 -12    5.70    2.50
  -1  -2 -12    4.10    2.50
   1   2  12    0.90    2.00
  -2  -2 -12   36.00    6.40
  -2  -2 -12   18.30    3.90
   2   2  12   20.20    3.80
  -3  -2 -12   19.80    4.40
  -3  -2 -12   29.40    6.00
   3   2  12   10.20    3.60
  -4  -2 -12    3.10    2.90
   4   2  12   -2.50    2.90
  -5  -2 -12    2.70    3.60
   5  -3 -12   25.50    7.20
  -5   3  12   22.50    6.00
   4  -3 -12   18.40    5.50
  -4   3  12   10.10    4.10
   3  -3 -12    1.40    2.60
   3  -3 -12    0.40    3.00
  -3   3  12   -1.30    2.80
   2  -3 -12   10.00    3.20
   2  -3 -12    9.50    3.20
  -2   3  12    7.70    3.80
   1  -3 -12   29.80    5.50
   1  -3 -12   33.80    5.70
  -1   3  12   29.10    5.30
   0  -3 -12    3.10    1.60
   0  -3 -12    0.60    2.30
   0   3  12    4.40    2.80
  -1  -3 -12   14.80    4.10
   1   3  12   16.40    4.00
  -2  -3 -12    3.10    2.40
   2   3  12    4.60    2.60
  -3  -3 -12   16.60    4.20
  -4  -3 -12    5.60    4.00
   5  -4 -12   15.80    6.20
   4  -4 -12    1.50    3.80
  -4   4  12    2.60    3.90
   3  -4 -12   -1.30    2.10
  -3   4  12    1.10    2.50
   2  -4 -12   11.10    3.60
   2  -4 -12   17.20    4.70
  -2   4  12   12.90    3.90
   1  -4 -12    3.90    2.90
   1  -4 -12    3.70    2.30
  -1   4  12    5.50    2.90
   0  -4 -12    3.80    1.90
   0  -4 -12    1.60    2.70
   0   4  12    0.90    2.30
  -1  -4 -12    2.90    2.50
  -1  -4 -12   -1.90    2.30
  -2  -4 -12    0.30    2.40
   2   4  12   -4.90    2.50
  -3  -4 -12   51.39    7.80
   4  -5 -12    0.20    2.90
   3  -5 -12   -3.30    2.80
  -3   5  12   -1.70    3.40
   2  -5 -12    1.90    2.50
  -2   5  12   -1.80    3.20
   1  -5 -12    3.80    2.60
  -1   5  12    1.30    4.00
   0  -5 -12    8.70    3.60
   0   5  12    1.00    2.80
  -1  -5 -12   21.10    4.80
  -3  -5 -12   -1.50    3.00
   3  -6 -12   -2.20    4.90
   2  -6 -12    1.80    2.90
   1  -6 -12   40.90    7.10
   0  -6 -12   47.90    8.30
  -1  -6 -12    5.80    4.00
  -1  -9  13    4.40    2.10
  -1  -9  13    9.80    2.90
   0  -9  13    2.90    2.70
   0  -9  13    1.20    2.30
   1  -9  13    2.90    3.10
  -3  -8  13    8.10    2.70
  -3  -8  13    8.30    2.80
  -2  -8  13    6.00    2.60
  -2  -8  13    2.70    2.10
  -1  -8  13   11.60    3.40
   0  -8  13    4.20    2.40
   0  -8  13    4.10    2.30
   1  -8  13   -0.80    2.40
   2  -8  13   26.40    5.30
   3  -8  13   19.50    5.50
  -4  -7  13    4.00    2.10
  -3  -7  13   14.70    3.50
  -3  -7  13    8.80    2.60
  -2  -7  13    9.30    3.10
  -2  -7  13   13.20    3.30
  -1  -7  13    4.70    2.60
  -1  -7  13    6.80    4.40
   0   7 -13   19.40    3.50
   0  -7  13   10.70    3.20
   0  -7  13   16.10    3.60
  -1   7 -13   -1.10    2.90
   1  -7  13    1.00    2.30
   1  -7  13   -1.00    2.40
  -2   7 -13    7.00    3.50
   2  -7  13   14.40    4.40
   3  -7  13    4.80    3.80
   4  -7  13   -0.10    2.90
  -4  -6  13    6.00    3.10
  -4  -6  13    3.20    2.70
  -3  -6  13    3.40    2.30
   2   6 -13   -1.50    1.80
  -2  -6  13    0.80    2.00
  -2  -6  13   -1.10    2.10
   1   6 -13   65.79    4.80
  -1  -6  13   61.49    5.40
  -1  -6  13   64.09    5.60
   0   6 -13   10.80    3.10
   0  -6  13   10.50    3.30
   0  -6  13   11.10    3.20
  -1   6 -13   26.90    4.80
   1  -6  13   22.70    4.90
  -2   6 -13    4.70    2.60
   2  -6  13    5.50    2.50
   2  -6  13    2.40    3.00
   3  -6  13    0.70    2.30
   4  -6  13   -0.90    2.80
  -4  -5  13   17.30    4.30
  -4  -5  13   19.90    4.40
   3   5 -13    3.20    2.30
  -3  -5  13    3.70    2.40
  -3  -5  13    4.10    2.30
   2   5 -13  138.49    7.30
  -2  -5  13  133.49    8.10
  -2  -5  13  121.59    7.60
   1   5 -13  433.16   14.90
  -1  -5  13  431.66   16.20
  -1  -5  13  436.16   16.00
   0   5 -13  231.28   10.50
   0  -5  13  222.48   11.10
   0  -5  13  221.28   10.90
  -1   5 -13   78.29    6.20
   1  -5  13   77.49    6.30
   1  -5  13   77.69    6.60
  -2   5 -13    3.10    2.50
   2  -5  13    1.40    2.10
   2  -5  13    6.60    3.10
  -3   5 -13    8.00    2.70
   3  -5  13   18.40    4.60
   3  -5  13   10.90    3.90
  -4   5 -13   -0.70    3.30
   4  -5  13    3.20    3.20
   5  -5  13   39.00    8.00
  -5  -4  13   19.20    4.80
  -4  -4  13   36.90    4.50
  -4  -4  13   31.20    5.50
   3   4 -13   38.40    5.40
  -3  -4  13   26.50    4.40
  -3  -4  13   30.20    5.00
   2   4 -13  186.18    9.20
  -2  -4  13  165.58    9.40
   1   4 -13  600.04   19.00
  -1  -4  13  583.74   20.10
  -1  -4  13  582.34   19.60
   0   4 -13   14.30    3.20
   0  -4  13   12.50    3.20
   0  -4  13   11.70    2.90
  -1   4 -13   53.99    5.40
   1  -4  13   55.89    5.70
   1  -4  13   54.09    5.50
  -2   4 -13    6.10    2.70
   2  -4  13    4.90    2.70
   2  -4  13    2.00    1.80
  -3   4 -13   91.19    7.80
   3  -4  13  101.69    8.60
   3  -4  13  104.09    8.60
  -4   4 -13  119.79    9.70
   4  -4  13  135.29   16.00
  -5   4 -13    8.20    4.20
   5  -4  13   11.90    3.60
  -5  -3  13   20.00    4.90
   4   3 -13    6.90    2.90
  -4  -3  13    5.80    2.60
  -4  -3  13   13.30    3.70
   3   3 -13    6.70    2.80
  -3  -3  13    7.00    2.80
  -3  -3  13    4.80    2.30
   2   3 -13    5.10    2.60
  -2  -3  13   10.50    3.20
  -2  -3  13   10.00    3.40
  -1  -3  13   62.59    5.60
  -1  -3  13   61.09    5.80
   0   3 -13   27.70    4.80
   0  -3  13   33.40    5.60
   0  -3  13   21.90    4.00
  -1   3 -13    6.90    2.50
   1  -3  13    3.80    2.30
  -2   3 -13   -0.50    1.70
   2  -3  13    1.40    2.20
   2  -3  13   -0.10    2.10
  -3   3 -13  301.17   14.60
   3  -3  13  296.57   14.70
   3  -3  13  292.07   14.80
  -4   3 -13   77.19    7.80
   4  -3  13   77.59    7.90
  -5   3 -13    0.10    3.00
   5  -3  13    1.20    4.00
   5   2 -13   -5.60    6.40
  -5  -2  13    6.90    3.80
  -4  -2  13   62.29    6.50
  -4  -2  13   49.80    5.60
   3   2 -13  109.19    7.70
  -3  -2  13  115.39    7.90
  -3  -2  13   94.19    8.80
   2   2 -13  118.49    7.90
  -2  -2  13  119.69    8.00
  -2  -2  13  122.59    8.30
   1   2 -13   73.19    6.20
  -1  -2  13   63.99    5.80
  -1  -2  13   66.19    6.10
   0   2 -13    1.60    1.60
   0  -2  13    4.90    2.40
   0  -2  13    2.70    2.20
  -1   2 -13    7.10    2.50
   1  -2  13   18.50    5.60
   1  -2  13   10.90    3.30
  -2   2 -13    3.80    2.70
   2  -2  13    5.30    3.10
   2  -2  13    6.20    3.20
  -3   2 -13   56.39    6.50
   3  -2  13   89.39   10.90
   3  -2  13   60.29    6.80
  -4   2 -13   -2.40    2.40
   4  -2  13    0.30    2.60
  -5   2 -13    6.60    6.50
   5  -2  13   -0.60    3.00
  -4  -1  13   64.49    6.90
  -4  -1  13   49.99    5.50
   3   1 -13    6.20    2.90
  -3  -1  13    4.70    1.80
  -3  -1  13    1.90    2.50
   2   1 -13   66.59    6.00
  -2  -1  13   81.69    6.90
  -2  -1  13   55.99    5.60
   1   1 -13   14.70    3.40
  -1  -1  13   20.00    4.40
  -1  -1  13   10.70    3.00
   0   1 -13    5.20    2.00
   0   1 -13   15.70    4.00
   0  -1  13    6.90    3.50
   0  -1  13    8.80    2.80
  -1   1 -13    7.60    2.80
  -1   1 -13    7.10    2.90
   1  -1  13    6.50    3.20
   1  -1  13    4.50    2.50
  -2   1 -13  137.59    9.30
  -2   1 -13  135.29    9.50
   2  -1  13  129.99    9.00
   2  -1  13  117.99    8.80
  -3   1 -13   11.50    3.60
  -3   1 -13    2.90    4.10
   3  -1  13   18.50    6.30
  -4   1 -13   14.40    4.10
   4  -1  13   12.50    3.90
  -5   1 -13    4.50    4.80
   5  -1  13    5.00    3.00
  -5   0  13   38.00    6.70
  -4   0  13   63.29    8.70
  -4   0  13   51.79    6.10
   3   0 -13   51.19    5.90
  -3   0  13   54.79    6.00
  -3   0  13   58.59    6.50
   2   0 -13    0.80    1.70
  -2   0  13   -2.20    2.10
  -2   0  13    0.50    2.70
   1   0 -13   55.99    8.70
   1   0 -13   31.70    5.40
  -1   0  13   63.59   10.20
  -1   0  13   42.30    5.20
   0   0 -13  316.87   14.50
   0   0  13  314.77   14.20
   0   0  13  319.77   14.10
  -1   0 -13  130.09    8.90
  -1   0 -13  129.69    9.20
   1   0  13  127.39   10.20
   1   0  13  118.99    8.50
  -2   0 -13    4.50    2.60
  -2   0 -13    5.20    3.40
   2   0  13    3.60    1.80
  -3   0 -13    8.10    3.20
   3   0  13    7.50    3.50
  -4   0 -13    1.30    2.80
   4   0  13    3.40    3.30
  -5   0 -13    1.20    2.80
   5  -1 -13    4.30    4.10
  -5   1  13    3.70    3.80
   4  -1 -13   17.80    5.30
  -4   1  13   29.60    6.10
  -4   1  13   23.00    4.80
   3  -1 -13    1.50    2.60
  -3   1  13    4.00    2.70
  -3   1  13    5.40    2.80
   2  -1 -13   22.30    5.00
   2  -1 -13   10.50    3.00
  -2   1  13   13.90    4.40
  -2   1  13    9.00    3.30
   1  -1 -13   55.19    7.50
  -1   1  13   44.50    5.50
  -1   1  13   46.70    5.90
   0  -1 -13   22.90    4.10
   0  -1 -13   35.80    5.60
   0   1  13   24.60    4.80
  -1  -1 -13   25.20    5.70
  -1  -1 -13   13.10    3.20
   1   1  13   18.90    5.00
  -2  -1 -13    4.40    3.20
  -2  -1 -13    3.70    2.90
   2   1  13    9.70    4.10
  -3  -1 -13    7.20    3.60
  -3  -1 -13    4.10    4.30
   3   1  13    3.10    2.70
  -4  -1 -13   51.39    8.00
  -5  -1 -13    4.10    3.40
   5  -2 -13    9.20    5.00
  -5   2  13    2.90    3.80
   4  -2 -13    8.40    4.10
  -4   2  13    5.10    3.80
   3  -2 -13    9.80    5.60
  -3   2  13    1.80    2.80
   2  -2 -13    4.10    2.40
   2  -2 -13    4.70    3.30
  -2   2  13    2.00    2.50
   1  -2 -13   46.20    5.70
   1  -2 -13   47.30    5.60
  -1   2  13   58.79    6.30
   0  -2 -13   20.60    4.90
   0  -2 -13   28.90    5.50
   0   2  13   21.70    5.30
  -1  -2 -13    4.60    3.20
  -1  -2 -13    1.50    2.50
   1   2  13    5.70    2.60
  -2  -2 -13   10.60    3.80
  -2  -2 -13   14.60    4.40
   2   2  13   16.60    4.20
  -3  -2 -13   15.10    3.80
   3   2  13    4.90    3.60
  -4  -2 -13   37.20    7.30
   5  -3 -13   15.60    5.70
  -5   3  13    7.90    4.40
   4  -3 -13   51.49    8.00
  -4   3  13   48.00    7.50
   3  -3 -13    2.00    2.20
  -3   3  13   -1.00    3.20
   2  -3 -13   17.40    4.20
   2  -3 -13   14.20    6.00
  -2   3  13   12.30    3.80
   1  -3 -13   24.60    5.20
   1  -3 -13   21.50    5.00
  -1   3  13   19.30    4.90
   0  -3 -13    3.60    2.80
   0  -3 -13    2.70    2.40
   0   3  13    5.80    3.20
  -1  -3 -13   19.50    4.00
   1   3  13   12.90    3.50
  -2  -3 -13   16.30    4.60
  -2  -3 -13   18.00    7.00
   2   3  13    5.50    3.90
  -3  -3 -13    9.20    4.00
  -4  -3 -13    2.90    2.70
   4  -4 -13   54.79    9.10
   3  -4 -13    3.90    3.30
  -3   4  13    2.00    3.80
   2  -4 -13    6.10    2.80
  -2   4  13    9.00    4.10
   1  -4 -13   -0.80    2.20
   1  -4 -13    1.80    3.20
  -1   4  13    1.20    2.60
   0  -4 -13   58.89    8.50
   0  -4 -13   55.39    6.60
  -2  -4 -13   20.60    5.40
  -3  -4 -13    9.50    4.50
   3  -5 -13   -0.10    2.70
   2  -5 -13   -0.70    2.40
   1  -5 -13    4.50    3.50
   0  -5 -13   58.39    7.20
  -1  -5 -13   44.00    9.90
  -2  -5 -13   27.40    5.40
   1  -6 -13   -1.80    3.00
  -2  -8  14    6.80    2.70
  -2  -8  14    5.20    2.50
  -1  -8  14    6.10    2.50
  -1  -8  14    3.10    2.60
   0  -8  14   21.50    4.50
   0  -8  14   22.30    4.60
   1  -8  14    1.70    2.90
   2  -8  14    4.40    3.00
  -3  -7  14   18.20    3.40
  -3  -7  14   13.80    3.40
  -2  -7  14    8.60    2.70
  -1  -7  14   34.30    5.40
  -1  -7  14   39.20    4.60
   0   7 -14  137.29    7.80
   0  -7  14  120.89    8.40
   0  -7  14  128.69    8.20
   1  -7  14   26.00    5.30
   1  -7  14   26.00    5.20
   2  -7  14    6.40    3.10
   3  -7  14    4.70    3.70
  -4  -6  14    4.00    2.80
  -3  -6  14   30.00    6.80
  -3  -6  14   21.00    4.30
   2   6 -14    6.20    3.00
  -2  -6  14    7.00    2.80
  -2  -6  14    5.00    2.90
   1   6 -14   83.59    6.10
  -1  -6  14   78.29    6.30
  -1  -6  14   93.59    7.20
   0   6 -14  278.87   12.10
   0  -6  14  328.17   14.00
   0  -6  14  328.17   14.20
  -1   6 -14    1.50    2.40
   1  -6  14    0.50    2.20
  -2   6 -14    1.60    2.60
   2  -6  14    3.10    2.80
   2  -6  14    5.20    3.30
   3  -6  14    3.20    2.80
   4  -6  14   35.30    7.50
  -4  -5  14   20.80    5.50
   3   5 -14    3.70    3.00
  -3  -5  14   -0.20    2.40
  -3  -5  14    3.70    2.20
   2   5 -14   19.60    3.80
  -2  -5  14   13.50    3.00
  -2  -5  14   20.70    4.30
   1   5 -14   48.80    5.80
  -1  -5  14   41.60    4.90
  -1  -5  14   46.80    4.90
   0   5 -14  119.99    7.60
   0  -5  14  129.29    8.50
   0  -5  14  130.09    8.70
  -1   5 -14    0.20    2.20
   1  -5  14    4.90    2.70
   1  -5  14    6.10    3.10
  -2   5 -14   -1.30    2.00
   2  -5  14   -2.30    1.50
   2  -5  14    3.00    2.50
  -3   5 -14    2.80    2.90
   3  -5  14    0.80    2.90
  -5  -4  14    5.70    3.60
  -4  -4  14    7.50    3.40
  -4  -4  14    7.00    3.60
   3   4 -14   46.40    5.40
  -3  -4  14   58.29    6.20
  -3  -4  14   61.79    6.00
   2   4 -14    8.20    2.70
  -2  -4  14   12.90    3.60
  -2  -4  14    9.70    3.10
   1   4 -14   62.19    5.80
  -1  -4  14   70.49    6.00
  -1  -4  14   70.29    6.30
   0  -4  14    6.00    4.20
   0  -4  14   13.20    3.40
  -1   4 -14   12.80    3.80
   1  -4  14   24.50    4.60
   1  -4  14   13.80    4.60
  -2   4 -14    3.80    2.80
   2  -4  14    4.50    2.60
  -3   4 -14    0.80    1.90
   3  -4  14    5.60    3.50
   3  -4  14    3.50    2.40
  -4   4 -14    2.00    3.30
   4  -4  14    9.90    4.30
  -5   4 -14    7.00   11.40
   5  -4  14    3.40    4.50
  -5  -3  14   26.40    7.80
   4   3 -14   41.30    7.10
  -4  -3  14   58.99    6.30
  -4  -3  14   54.39    6.50
   3   3 -14    2.10    2.60
  -3  -3  14    1.40    2.10
  -3  -3  14    1.10    1.90
   2   3 -14   17.40    4.30
  -2  -3  14   21.40    4.80
  -2  -3  14   31.80    5.30
   1   3 -14   65.39    5.90
  -1  -3  14   63.49    6.10
  -1  -3  14   67.49    6.10
   0   3 -14    2.20    1.70
   0  -3  14    1.00    1.70
   0  -3  14    0.30    2.20
  -1   3 -14    9.50    2.90
   1  -3  14    7.50    3.20
   1  -3  14    8.30    2.60
  -2   3 -14   27.80    5.00
   2  -3  14   36.60    6.40
   2  -3  14   31.30    5.40
  -3   3 -14    3.50    3.30
   3  -3  14   -3.50    2.20
   3  -3  14    1.30    2.40
   4  -3  14   11.40    6.50
  -5   3 -14    0.10    4.70
   5  -3  14    3.00    4.50
  -5  -2  14    0.90    3.30
  -4  -2  14   26.90    5.50
  -4  -2  14   38.20    6.20
   3   2 -14   32.40    6.50
  -3  -2  14   57.39    6.10
  -3  -2  14   50.49    5.60
   2   2 -14    3.30    2.50
  -2  -2  14    6.50    2.90
   1   2 -14   69.99    6.50
  -1  -2  14   74.79    6.70
  -1  -2  14   64.19    6.20
   0   2 -14   24.70    4.30
   0  -2  14   31.50    5.40
   0  -2  14   36.90    4.60
  -1   2 -14  153.68    9.70
   1  -2  14  159.38   10.20
   1  -2  14  169.98   10.30
  -2   2 -14   26.20    4.80
   2  -2  14   33.10    6.00
   2  -2  14   56.19   10.30
  -3   2 -14   -0.50    2.70
   3  -2  14    6.40    2.70
  -4   2 -14    2.60    2.90
   4  -2  14    0.50    2.20
  -5   2 -14    2.40    3.50
   5  -2  14    4.50    3.90
  -5  -1  14   13.50    4.90
  -4  -1  14   20.40    4.20
  -4  -1  14   14.70    4.70
   3   1 -14   25.40    5.20
  -3  -1  14   17.30    4.50
  -3  -1  14   15.10    3.40
   2   1 -14    1.30    2.20
  -2  -1  14    1.40    2.40
  -2  -1  14    1.30    2.80
   1   1 -14   61.19    6.10
  -1  -1  14   69.29    6.60
  -1  -1  14   53.29    5.50
   0   1 -14   31.50    5.30
   0  -1  14   30.40    5.10
   0  -1  14   43.20    5.50
  -1   1 -14    2.90    2.60
   1  -1  14    0.10    4.20
   1  -1  14    2.40    1.80
  -2   1 -14   61.59    6.80
   2  -1  14   74.89    9.20
   2  -1  14   72.79    7.30
  -3   1 -14    2.10    2.10
   3  -1  14    2.60    3.00
  -4   1 -14    8.90    4.30
   4  -1  14    5.40    4.00
  -5   1 -14   20.40    5.20
   5   0 -14   -0.10    4.80
  -5   0  14    2.80    3.50
   4   0 -14   22.40    5.10
  -4   0  14   29.20    5.90
  -4   0  14   43.10    7.30
   3   0 -14   50.29    6.10
  -3   0  14   52.39    7.60
  -3   0  14   49.10    6.30
   2   0 -14    1.30    2.00
  -2   0  14    0.00    2.20
  -2   0  14    2.90    2.90
   1   0 -14   39.60    8.00
  -1   0  14   29.00    5.20
  -1   0  14   32.00    5.90
   0   0 -14    3.00    2.30
   0   0 -14    0.40    1.90
   0   0  14    5.60    3.30
   0   0  14    5.70    3.10
  -1   0 -14   10.90    3.10
  -1   0 -14   10.90    4.40
   1   0  14   12.70    3.80
  -2   0 -14   12.70    3.70
  -2   0 -14   15.30    4.30
   2   0  14   18.80    5.10
  -3   0 -14   -1.60    1.90
  -3   0 -14    2.90    2.30
   3   0  14    1.40    3.30
  -4   0 -14   27.80    5.90
   4   0  14   14.80    3.90
   5  -1 -14   -1.50    4.60
  -5   1  14   10.50    5.00
   4  -1 -14   23.90    5.90
  -4   1  14   49.20    8.60
   3  -1 -14   57.39    6.70
  -3   1  14   55.99    8.60
  -3   1  14   58.19    6.70
   2  -1 -14   -2.70    1.80
  -2   1  14   -4.10    2.30
  -2   1  14   -0.30    2.60
   1  -1 -14    2.50    3.00
   1  -1 -14    1.90    5.00
  -1   1  14    9.30    3.10
   0  -1 -14   65.89   10.00
   0  -1 -14   45.90    6.80
  -1  -1 -14    5.10    2.80
  -1  -1 -14    0.40    2.50
   1   1  14   -0.30    1.80
  -2  -1 -14   45.80    7.30
  -2  -1 -14   24.70    4.50
   2   1  14   41.50    7.50
  -3  -1 -14    4.20    2.40
   3   1  14    0.90    3.20
  -4  -1 -14    5.50    4.00
   5  -2 -14   37.10    8.40
   4  -2 -14    2.30    2.20
  -4   2  14    1.40    4.00
   3  -2 -14   34.30    6.90
  -3   2  14   17.50    4.80
   2  -2 -14    0.90    2.60
  -2   2  14   -2.60    2.40
   1  -2 -14   -3.00    2.10
   1  -2 -14    5.60    3.30
  -1   2  14   -0.40    3.40
   0  -2 -14   19.30    4.60
   0  -2 -14    9.60    3.70
   0   2  14    7.30    2.60
  -1  -2 -14   15.10    4.50
  -1  -2 -14    6.50    3.50
   1   2  14   12.30    4.40
  -2  -2 -14   35.00    6.10
  -2  -2 -14   65.29   13.10
  -3  -2 -14   26.80    6.10
  -4  -2 -14   -4.30    3.60
   4  -3 -14   33.30    9.80
  -4   3  14   19.20    5.20
   3  -3 -14   20.60    5.70
  -3   3  14   12.40    4.60
   2  -3 -14    4.00    2.60
   2  -3 -14   -1.40    2.60
  -2   3  14    0.40    2.80
   1  -3 -14    2.80    3.50
   1  -3 -14    4.80    4.10
  -1   3  14    1.00    2.40
   0  -3 -14   16.00    5.10
   0  -3 -14   17.30    5.80
   0   3  14   12.70    4.40
  -1  -3 -14   30.70    6.10
   1   3  14   22.90    5.80
  -2  -3 -14   18.10    4.80
   2   3  14   -0.10    3.30
  -3  -3 -14   24.40    5.70
   3  -4 -14    6.90    3.90
  -3   4  14   -0.10    4.30
   2  -4 -14    4.40    3.20
  -2   4  14   -0.40    3.70
   1  -4 -14   13.40    4.80
  -1   4  14   -1.90    3.50
   0  -4 -14   15.20    4.70
   0   4  14   -2.00    2.90
  -1  -4 -14    8.50    4.10
  -2  -4 -14    5.10    5.40
   2  -5 -14    4.10    3.70
   1  -5 -14    8.60    3.60
   0  -5 -14   71.29   15.70
  -1  -5 -14   16.20    4.90
  -1  -8  15    4.80    3.70
   0  -8  15    1.30    2.90
   1  -8  15   47.90    7.30
  -2  -7  15   -0.80    2.30
  -2  -7  15    3.30    2.90
  -1  -7  15   51.09    5.90
  -1  -7  15   70.69    6.90
   0  -7  15   82.19    8.00
   0  -7  15   85.59    9.60
   1  -7  15   91.79   11.10
   2  -7  15    6.50    3.90
   3  -7  15    0.20    3.10
  -3  -6  15    2.20    2.30
  -2  -6  15    4.70    2.90
  -2  -6  15    7.00    3.20
   1   6 -15   39.70    5.10
  -1  -6  15   54.29    5.70
  -1  -6  15   63.59    6.30
   0   6 -15    1.50    2.90
   0  -6  15    3.10    2.80
   0  -6  15    3.90    2.70
  -1   6 -15   21.40    4.90
   1  -6  15   19.10    5.20
   1  -6  15   25.80    5.70
   2  -6  15    9.30    4.10
   3  -6  15    7.30    3.80
  -4  -5  15    2.90    3.20
  -3  -5  15    6.00    3.00
  -3  -5  15    3.80    3.10
   2   5 -15   15.20    3.70
  -2  -5  15   11.80    4.10
  -2  -5  15   22.20    4.90
  -1  -5  15   21.00    5.10
  -1  -5  15   21.70    5.90
   0   5 -15    5.40    3.00
   0  -5  15   14.00    3.70
   0  -5  15   12.30    3.90
   1  -5  15    8.80    2.90
   1  -5  15    9.80    3.70
  -2   5 -15    4.60    4.30
   2  -5  15    2.80    2.60
   3  -5  15   39.10    7.10
   4  -5  15   25.40    6.70
   3   4 -15    4.00    5.20
  -3  -4  15    4.80    2.50
  -3  -4  15    2.30    2.80
   2   4 -15   52.69    7.40
  -2  -4  15   65.69    6.20
  -2  -4  15   68.29    6.70
   1   4 -15    3.90    2.60
  -1  -4  15   -0.10    2.40
  -1  -4  15   -0.50    2.20
   0  -4  15   54.09    5.80
   0  -4  15   53.69    6.20
  -1   4 -15    2.40    2.40
   1  -4  15    2.50    2.80
   1  -4  15    3.20    2.90
  -2   4 -15    6.90    3.00
   2  -4  15   14.60    4.30
   2  -4  15   16.00    4.10
  -3   4 -15    0.60    3.20
   3  -4  15    1.50    3.30
  -4   4 -15   -7.00    4.00
   4  -4  15   -2.20    2.20
  -5  -3  15   60.69    7.20
  -4  -3  15   71.19    7.50
  -3  -3  15   35.00    5.70
  -3  -3  15   33.30    6.10
  -2  -3  15   14.40    3.90
  -2  -3  15   23.10    4.60
   1   3 -15    0.60    3.10
  -1  -3  15    1.20    1.90
  -1  -3  15    0.70    2.10
   0   3 -15   61.79    6.10
   0  -3  15   62.99    6.60
   0  -3  15   67.49    6.50
  -1   3 -15    4.30    2.90
   1  -3  15   -0.60    2.70
   1  -3  15    2.10    2.50
  -2   3 -15   15.60    4.70
   2  -3  15   12.60    3.90
   2  -3  15    8.00    3.40
  -3   3 -15   33.10    5.50
  -4   3 -15    1.10    3.90
   4  -3  15   -2.60    2.90
  -5  -2  15   12.40    5.20
   4   2 -15   -6.00    3.50
  -4  -2  15    5.90    4.00
   3   2 -15   51.59    5.70
   2   2 -15   70.49    6.60
  -2  -2  15   77.69    6.90
  -2  -2  15   83.39    7.60
   1   2 -15    1.30    2.30
  -1  -2  15    4.30    3.10
  -1  -2  15    3.20    2.30
   0   2 -15   83.69    7.20
   0  -2  15   83.09    7.50
   0  -2  15   85.19    7.30
  -1   2 -15   59.69    6.40
   1  -2  15   52.99    6.40
   1  -2  15   47.40    5.90
  -2   2 -15    2.30    2.50
   2  -2  15   -0.80    1.80
   2  -2  15    4.60    2.60
  -3   2 -15   10.30    4.60
   3  -2  15   14.20    4.00
  -4   2 -15   -2.10    2.60
   4  -2  15   -4.00    2.80
  -5  -1  15    7.10    4.30
  -4  -1  15   15.90    4.80
  -3  -1  15   54.19    6.80
   2   1 -15   17.40    3.80
  -2  -1  15   32.90    6.10
  -2  -1  15   26.00    5.30
   1   1 -15   -0.50    2.60
  -1  -1  15    0.70    2.80
  -1  -1  15    1.30    2.10
   0   1 -15   14.30    4.50
   0  -1  15   18.30    4.60
  -1   1 -15   18.90    4.90
   1  -1  15   34.10    6.60
  -2   1 -15    2.60    2.70
   2  -1  15    2.90    2.80
  -3   1 -15   10.10    3.70
   3  -1  15   15.40    5.10
  -4   1 -15    8.40    3.90
   4  -1  15    5.90    4.30
  -5   0  15   21.60    6.30
   4   0 -15   40.70    6.40
   3   0 -15   29.50    5.60
  -3   0  15   24.20    6.60
  -3   0  15   21.20    5.40
  -2   0  15    8.00    3.30
  -2   0  15    5.70    3.40
   1   0 -15   24.70    5.40
  -1   0  15   23.30    5.30
  -1   0  15   16.90    4.90
   0   0 -15   16.30    4.30
   0   0  15   18.00    4.80
  -1   0 -15    3.20    2.60
   1   0  15    4.10    2.30
  -2   0 -15    2.70    2.50
   2   0  15    1.80    3.00
  -3   0 -15    3.30    3.80
   3   0  15    4.50    3.00
  -4   0 -15   13.70    5.40
   4   0  15   -2.10    4.20
  -5   1  15    4.00    5.10
   4  -1 -15   35.80    7.30
  -4   1  15   52.69    8.00
   3  -1 -15   61.39    7.10
  -3   1  15   49.20    7.80
   2  -1 -15    1.10    2.50
  -2   1  15    0.00    2.30
   1  -1 -15    7.60    3.50
  -1   1  15    6.70    5.60
   0  -1 -15    7.10    4.00
   0  -1 -15    6.50    2.90
   0   1  15   13.80    4.50
  -1  -1 -15   10.80    3.80
  -1  -1 -15   13.70    4.60
   1   1  15    4.90    3.30
  -2  -1 -15   18.80    4.50
   2   1  15   19.30    6.40
  -3  -1 -15    7.80    4.10
   3   1  15    6.00    3.50
   4  -2 -15   67.49   10.00
  -4   2  15   61.89   11.90
   3  -2 -15   31.10    6.60
  -3   2  15   21.30    5.60
   2  -2 -15   20.70    5.20
  -2   2  15   21.00    5.40
   1  -2 -15   11.00    3.60
   1  -2 -15   -0.90    5.10
  -1   2  15    5.10    3.40
   0  -2 -15   41.30    6.80
   0  -2 -15   45.00    7.10
   0   2  15   23.50    6.40
  -1  -2 -15   74.89    7.70
   1   2  15   56.49    7.00
  -2  -2 -15   15.50    4.30
  -3  -2 -15    4.70    3.90
   4  -3 -15    1.30    4.60
  -4   3  15   -4.20    5.10
   3  -3 -15   12.30    5.10
  -3   3  15    1.10    4.00
   2  -3 -15   53.99    9.00
   1  -3 -15   -2.70    2.80
  -1   3  15   -1.00    3.20
   0  -3 -15   12.30    4.50
   0   3  15    3.70    3.60
  -2  -3 -15   -0.10    2.40
   2  -4 -15    2.70    3.60
   1  -4 -15    2.40    4.00
   0  -4 -15    7.20    4.40
  -1  -4 -15   14.00    6.60
  -2  -7  16   -1.40    4.50
  -1  -7  16    7.60    3.60
   0  -7  16    1.60    2.90
   1  -7  16    1.30    2.50
   2  -7  16   -1.20    2.70
  -3  -6  16    6.10    4.10
  -2  -6  16   11.70    4.10
  -1  -6  16   26.60    5.50
   0  -6  16    7.10    2.80
   1  -6  16    3.10    2.90
   2  -6  16    5.90    3.70
   3  -6  16   -3.20    4.30
  -3  -5  16   62.29    6.50
  -2  -5  16   16.70    4.70
   1   5 -16   11.90    4.90
  -1  -5  16    8.90    3.30
  -1  -5  16   16.20    4.70
   0   5 -16    0.60    3.20
   0  -5  16    1.30    2.80
   0  -5  16    1.80    2.70
  -1   5 -16    1.50    3.50
   1  -5  16   14.50    4.10
  -2   5 -16    3.70    3.70
   2  -5  16   -0.10    2.40
   3  -5  16    3.00    3.70
  -4  -4  16    8.70    4.20
  -3  -4  16    4.20    2.80
   2   4 -16   26.50    6.30
  -2  -4  16   36.10    6.10
  -2  -4  16   38.10    6.30
   1   4 -16    5.80    3.80
  -1  -4  16    7.40    3.00
   0   4 -16   -2.10    2.00
   0  -4  16    3.80    2.50
   0  -4  16    3.00    2.40
  -1   4 -16   51.79    8.10
   1  -4  16   76.29    7.50
   1  -4  16   78.19    7.30
  -2   4 -16   35.20    6.70
  -3   4 -16   -1.30    3.40
   3  -4  16    7.30    3.80
  -4  -3  16    3.00    5.70
   3   3 -16    1.40    4.10
  -3  -3  16    5.60    3.60
   2   3 -16   20.50    6.60
  -2  -3  16   34.70    5.70
  -2  -3  16   43.40    6.70
   1   3 -16    2.30    2.50
  -1  -3  16   -2.10    1.80
   0   3 -16   -3.00    2.30
   0  -3  16    0.40    2.10
   0  -3  16    0.20    2.10
   1  -3  16   28.40    6.00
   1  -3  16   28.00    5.50
  -2   3 -16    0.50    2.20
   2  -3  16   -1.60    2.10
  -3   3 -16    0.90    3.00
   3  -3  16    1.70    3.00
  -4   3 -16   -2.30    4.60
   4  -3  16    1.40    3.90
  -4  -2  16    4.50    4.00
  -3  -2  16   19.70    5.30
   2   2 -16    2.40    2.40
  -2  -2  16    4.00    2.60
  -2  -2  16   12.00    3.90
   1   2 -16    0.10    2.50
  -1  -2  16    2.90    2.40
  -1  -2  16   -0.40    2.20
   0   2 -16   11.40    4.30
   0  -2  16    8.20    3.60
   0  -2  16   11.60    3.30
  -1   2 -16   12.10    3.50
   1  -2  16   12.80    3.70
   1  -2  16   22.40    5.20
  -2   2 -16    1.20    3.30
   2  -2  16    3.30    3.30
  -3   2 -16    7.00    3.30
   3  -2  16    1.80    5.40
  -4   2 -16    8.40    4.60
  -4  -1  16   -2.20    3.70
   3   1 -16   29.10    5.30
   2   1 -16   38.60    7.10
  -2  -1  16   52.79    6.10
  -2  -1  16   57.09    7.10
  -1  -1  16   19.00    5.50
  -1  -1  16   16.90    4.70
   0   1 -16    8.40    3.90
   0  -1  16    9.60    4.00
   0  -1  16    3.60    3.60
  -1   1 -16   15.10    4.70
  -2   1 -16    0.50    2.60
   2  -1  16    0.20    2.60
  -3   1 -16   33.80    7.00
   4   0 -16   -3.90    5.00
  -4   0  16   12.90    4.90
  -3   0  16   91.29    8.90
   2   0 -16   18.80    4.60
  -2   0  16   21.80    4.60
  -2   0  16   39.10    9.20
   1   0 -16   16.70    4.50
  -1   0  16   15.40    5.40
   0   0 -16   12.70    3.90
   0   0  16    1.80    2.70
  -1   0 -16    8.50    2.90
   1   0  16    6.40    4.20
  -2   0 -16   63.69    7.20
   2   0  16   63.39    7.30
  -3   0 -16   47.30    8.40
   3   0  16   23.80    6.40
   4  -1 -16    6.30    5.10
  -4   1  16   17.90    5.80
   3  -1 -16   25.20    5.90
  -3   1  16   26.60    9.60
   2  -1 -16   31.60    7.20
  -2   1  16   35.30    7.00
   1  -1 -16   31.00    5.80
  -1   1  16   41.60    7.60
   0  -1 -16    1.70    2.60
   0   1  16    1.50    3.10
  -1  -1 -16    2.80    2.90
   1   1  16    3.50    2.90
   2   1  16   47.90    8.30
  -3  -1 -16    3.00    3.40
   3  -2 -16   -0.10    3.10
  -3   2  16    0.10    3.70
   2  -2 -16    6.70    3.60
  -2   2  16    0.90    3.10
  -1   2  16   -1.70    3.00
   0  -2 -16   13.20    4.40
   0   2  16   -1.80    3.10
  -1  -2 -16    5.10    4.10
   1   2  16    0.70    4.20
  -2  -2 -16    7.90    3.70
  -3   3  16   -9.20    4.50
   2  -3 -16    4.00    3.10
  -2   3  16   -2.00    4.30
   1  -3 -16    3.30    3.50
  -1   3  16   -2.50    3.60
   0  -3 -16   23.30    5.60
  -1  -3 -16   -4.30    3.30
  -2  -6  17   -2.20    2.50
  -1  -6  17    7.30    3.50
   0  -6  17    6.90    3.80
   1  -6  17    3.20    2.80
   2  -6  17   19.00    5.70
  -3  -5  17   13.20    4.60
  -2  -5  17    0.00    2.50
  -1  -5  17   18.70    5.20
   0  -5  17    5.40    2.90
   1  -5  17    7.70    3.80
   2  -5  17    4.30    3.80
  -3  -4  17    7.60    3.70
  -2  -4  17   11.60    3.70
   1   4 -17    3.70    4.00
  -1  -4  17    2.30    2.60
   0  -4  17   11.60    4.20
  -1   4 -17   -0.90    3.20
   1  -4  17    3.40    2.90
  -2   4 -17    1.60    3.90
   2  -4  17    5.70    3.80
   3  -4  17    1.50    3.70
  -4  -3  17   21.10    5.70
  -3  -3  17   16.20    4.90
   1   3 -17    1.20    3.10
  -1  -3  17   18.50    4.80
   0   3 -17    5.90    3.50
   0  -3  17    2.20    3.00
  -1   3 -17    3.40    3.10
   1  -3  17    3.40    2.80
   2  -3  17   10.70    4.40
  -3   3 -17    0.20    5.10
   3  -3  17    1.40    3.30
  -4  -2  17   39.50    8.20
  -3  -2  17   52.49    8.10
  -2  -2  17   15.30    4.60
   1   2 -17   12.40    4.10
  -1  -2  17   19.40    4.00
   0   2 -17    3.90    3.30
   0  -2  17    2.80    3.60
  -1   2 -17    3.80    2.60
   1  -2  17    5.70    2.50
  -2   2 -17    1.40    3.30
   2  -2  17    2.10    2.40
   3  -2  17   26.10    7.10
  -4  -1  17    2.00    4.20
  -3  -1  17   48.40    8.70
   2   1 -17   32.50    6.90
  -1  -1  17   15.60    3.70
   0   1 -17    1.70    2.80
   0  -1  17    2.00    2.90
  -1   1 -17   14.80    4.70
   1  -1  17    4.80    3.70
  -2   1 -17    0.80    3.80
   2  -1  17    4.10    3.00
  -3   1 -17    9.10    4.00
   3  -1  17   13.30    5.20
  -3   0  17   21.00    5.70
   2   0 -17   -3.00    2.30
  -2   0  17    2.90    3.40
   1   0 -17    3.70    3.50
  -1   0  17   -2.30    2.90
   0   0 -17   12.30    4.60
  -1   0 -17    7.00    4.10
   1   0  17    0.60    3.00
  -2   0 -17    8.60    6.60
   2   0  17   14.40    4.30
   3  -1 -17   -1.20    3.40
  -3   1  17   -5.70    2.90
   2  -1 -17    9.90    4.70
  -2   1  17    6.50    5.00
   1  -1 -17   16.70    5.40
  -1   1  17   16.10    5.10
   0  -1 -17    2.90    3.00
   0   1  17    0.50    3.10
   1   1  17   54.09    8.60
  -2  -1 -17   33.70    6.10
   2  -2 -17   10.80    4.50
  -2   2  17   -0.10    3.90
   1  -2 -17   46.60    8.20
   0  -2 -17   33.60    6.00
   0   2  17   22.00    6.40
  -1  -2 -17    5.50    3.40
   0  -6  18    8.00    4.50
  -2  -5  18    3.90    3.40
  -1  -5  18   12.30    4.40
   0  -5  18    4.40    4.80
   1  -5  18   -6.20    4.80
  -2  -4  18   50.69    8.50
  -1  -4  18    1.60    3.10
   0  -4  18    7.50    3.30
   1  -4  18   14.20    5.20
   2  -4  18    0.10    3.20
  -3  -3  18    8.20    4.70
  -2  -3  18   57.79    7.40
  -1  -3  18   26.20    6.00
   0   3 -18    1.30    3.50
   0  -3  18    7.40    3.50
  -1   3 -18   -2.40    2.70
   1  -3  18   -3.70    2.00
   2  -3  18    1.80    2.50
  -3  -2  18   11.10    5.30
  -2  -2  18   38.20    6.90
   1   2 -18    1.00    3.60
  -1  -2  18    1.20    2.60
   0   2 -18    3.30    3.50
   0  -2  18   10.50    3.90
  -1   2 -18   -2.90    2.80
   1  -2  18    4.10    2.90
   2  -2  18   26.70    6.20
  -3  -1  18    3.90    4.50
  -2  -1  18   25.20    5.80
   1   1 -18    4.20    4.20
  -1  -1  18    6.10    3.90
   0   1 -18   13.20    4.40
   0  -1  18   15.70    4.40
  -1   1 -18   -5.20    2.90
   1  -1  18    7.70    4.10
  -2   1 -18   51.19    9.40
   2  -1  18   60.19   10.70
   2   0 -18   -3.80    3.50
  -2   0  18    5.20    3.90
   1   0 -18    3.00    3.80
  -1   0  18    3.10    4.00
   0   0 -18    3.60    3.70
   0   0  18    5.20    3.10
  -1   0 -18    3.30    5.00
   1   0  18    3.70    3.50
   2  -1 -18   21.50    7.50
  -2   1  18   13.10    5.90
   1  -1 -18   92.39   14.70
  -1   1  18   53.69    9.00
   0  -1 -18    5.40    4.30
   0   1  18    0.20    4.30
  -1  -4  19   26.90    5.90
   0  -4  19    3.30    5.20
  -1  -3  19   30.90    6.50
   0  -3  19    2.70    4.10
   1  -3  19    2.00    3.20
  -2  -2  19    5.80    5.00
  -1  -2  19    5.90    3.40
   0  -2  19    1.00    3.50
   1  -2  19    0.10    3.60
  -1  -1  19    0.70    3.60
   0   1 -19    9.90    6.10
   0  -1  19   27.50    6.60
   0   0   0    0.00    0.00
_computing_structure_solution     'SHELXT 2018/2 (Sheldrick, 2018)'
;
_shelx_hkl_checksum     90190
_shelx_res_file
;
TITL T3_a.res in P-1
    shelx.res
    created by SHELXL-2019/3 at 15:25:58 on 29-Mar-2026
CELL  0.71073   5.7309   7.6675  13.9109  103.199   93.059   94.332
ZERR     2.00   0.0021   0.0027   0.0050    0.014    0.011    0.010
LATT   1
SFAC  C    H    N    O
UNIT  30   20   4    6
SIZE  0.32 0.27 0.24
MERG   2
FMAP   2
PLAN   20
ACTA
BOND $H
HTAB N1 O3_$1
EQIV $1 x,y,z
HTAB C6 O2_$2
EQIV $2 x,y,z
HTAB C9 O2_$3
EQIV $3 x,y,z
HTAB C2 O3_$4
EQIV $4 -x+2,-y+2,-z+1
HTAB C13 O2_$5
EQIV $5 -x,-y+1,-z+1
CONF
LIST   4
L.S.  10
OMIT 0 0 2
TEMP    25.75
WGHT    0.077500    0.302200
FVAR       1.42794
O1    4    0.662113    0.660452    0.300749    11.00000    0.03741    0.05062 =
         0.03186    0.00601    0.00799   -0.00501
N1    3    0.599916    0.874799    0.606386    11.00000    0.03968    0.04431 =
         0.03121    0.00604    0.00769   -0.00382
AFIX  43
H1    2    0.709158    0.903908    0.571403    11.00000   -1.20000
AFIX   0
C1    1    0.626688    0.956665    0.707441    11.00000    0.03987    0.03137 =
         0.03158    0.00711    0.00293    0.00284
O2    4    0.254279    0.700881    0.594635    11.00000    0.04839    0.06971 =
         0.03521    0.00508    0.01130   -0.01534
C2    1    0.834746    1.060881    0.744185    11.00000    0.04063    0.04579 =
         0.04139    0.00989    0.00620   -0.00248
AFIX  43
H2    2    0.951919    1.076508    0.702375    11.00000   -1.20000
AFIX   0
O3    4    0.823911    0.835021    0.438029    11.00000    0.04173    0.07165 =
         0.04251    0.00293    0.00907   -0.01657
C3    1    0.864170    1.140831    0.844026    11.00000    0.04700    0.04923 =
         0.04397    0.00339   -0.00224   -0.01080
AFIX  43
H3    2    1.003647    1.211559    0.867377    11.00000   -1.20000
AFIX   0
N2    3    0.707398    1.124096    0.909386    11.00000    0.05835    0.05052 =
         0.03639    0.00263    0.00117   -0.00140
C5    1    0.508373    1.025546    0.872115    11.00000    0.05107    0.04939 =
         0.03610    0.00514    0.00940    0.00071
AFIX  43
H5    2    0.394600    1.012612    0.915832    11.00000   -1.20000
AFIX   0
C6    1    0.457466    0.941103    0.773835    11.00000    0.03953    0.04164 =
         0.03710    0.00352    0.00418   -0.00390
AFIX  43
H6    2    0.313624    0.875356    0.752407    11.00000   -1.20000
AFIX   0
C7    1    0.422107    0.754363    0.556158    11.00000    0.03860    0.03863 =
         0.03264    0.00735    0.00428    0.00117
C8    1    0.445554    0.688591    0.447363    11.00000    0.03445    0.03707 =
         0.03063    0.00884    0.00525    0.00111
C9    1    0.266605    0.579563    0.392584    11.00000    0.03529    0.03861 =
         0.03373    0.00926    0.00593    0.00113
AFIX  43
H9    2    0.133815    0.550586    0.423391    11.00000   -1.20000
AFIX   0
C10   1    0.275431    0.507589    0.288843    11.00000    0.03722    0.03385 =
         0.03132    0.00654    0.00307    0.00331
C11   1    0.478294    0.549402    0.245067    11.00000    0.03843    0.03416 =
         0.03394    0.00842    0.00445    0.00254
C12   1    0.654521    0.735672    0.399684    11.00000    0.03954    0.03855 =
         0.03335    0.00728    0.00563    0.00064
C13   1    0.092537    0.398011    0.228719    11.00000    0.04113    0.04429 =
         0.04118    0.00617    0.00392   -0.00125
AFIX  43
H13   2   -0.045401    0.368823    0.256137    11.00000   -1.20000
AFIX   0
C14   1    0.115350    0.333201    0.129392    11.00000    0.05196    0.04544 =
         0.03888    0.00276   -0.00266   -0.00112
AFIX  43
H14   2   -0.007513    0.261687    0.089546    11.00000   -1.20000
AFIX   0
C15   1    0.321824    0.374742    0.088873    11.00000    0.06776    0.04821 =
         0.02839    0.00446    0.00490    0.00978
AFIX  43
H15   2    0.337020    0.328822    0.021821    11.00000   -1.20000
AFIX   0
C16   1    0.505759    0.482952    0.145923    11.00000    0.04793    0.05088 =
         0.03563    0.01159    0.01176    0.00366
AFIX  43
H16   2    0.644142    0.510211    0.118265    11.00000   -1.20000
AFIX   0
HKLF 4
REM  T3_a.res in P-1
REM wR2 = 0.1844, GooF = S = 1.022, Restrained GooF = 1.022 for all data
REM R1 = 0.0708 for 2263 Fo > 4sig(Fo) and 0.0984 for all 3181 data
REM 181 parameters refined using 0 restraints
END
WGHT      0.0775      0.3022
REM Highest difference peak  0.349,  deepest hole -0.219,  1-sigma level  0.048
Q1    1   0.3289  0.8160  0.6806  11.00000  0.05    0.35
Q2    1   0.5429  0.7101  0.4266  11.00000  0.05    0.34
Q3    1   0.5282  0.9596  0.7370  11.00000  0.05    0.30
Q4    1   0.3755  0.5135  0.2688  11.00000  0.05    0.30
Q5    1   0.5086  0.9902  0.8194  11.00000  0.05    0.28
Q6    1   0.3707  0.6497  0.3947  11.00000  0.05    0.25
Q7    1   0.1528  0.6347  0.5390  11.00000  0.05    0.24
Q8    1   0.1877  0.4476  0.2590  11.00000  0.05    0.22
Q9    1   0.1145  0.3567  0.1830  11.00000  0.05    0.22
Q10   1   0.5082  0.5122  0.2013  11.00000  0.05    0.20
Q11   1   0.7266  1.0073  0.7138  11.00000  0.05    0.19
Q12   1   0.4870  0.7294  0.5055  11.00000  0.05    0.18
Q13   1   0.5300  0.8036  0.5719  11.00000  0.05    0.18
Q14   1   0.7194  1.1916  0.9586  11.00000  0.05    0.18
Q15   1   0.3919  0.4556  0.1162  11.00000  0.05    0.16
Q16   1   0.2922  0.5284  0.3384  11.00000  0.05    0.16
Q17   1   0.7407  0.9391  0.4895  11.00000  0.05    0.16
Q18   1   0.5323  0.7634  0.5130  11.00000  0.05    0.16
Q19   1   0.5637  0.5997  0.2737  11.00000  0.05    0.16
Q20   1   0.3296  0.7680  0.5846  11.00000  0.05    0.15
;
_shelx_res_checksum     14279
