# Supplementary material for: Synthesis, crystal structure and Hirshfeld surface analysis of 2-oxo-N-(pyridin-4-yl)-2H-chromene-3-carboxamide
Source: Acta Crystallogr E Crystallogr Commun. 2026 Apr 29;82(Pt 5):516–20. doi: 10.1107/S2056989026003798 (PMC13148201; doi:10.1107/S2056989026003798)
Supplement: Supplementary file 2 [file e-82-00516-Isup3.hkl]

data_I                                                                          
_shelx_title ' T3_a.res in P-1'                                                 
_shelx_refln_list_code          4                                               
_shelx_F_calc_maximum       67.82                                               
_exptl_crystal_F_000       276.00                                               
_reflns_d_resolution_high  0.7175                                               
                                                                                
loop_                                                                           
 _space_group_symop_operation_xyz                                               
 'x, y, z'                                                                      
 '-x, -y, -z'                                                                   
                                                                                
_cell_length_a     5.7309                                                       
_cell_length_b     7.6675                                                       
_cell_length_c    13.9109                                                       
_cell_angle_alpha 103.199                                                       
_cell_angle_beta   93.059                                                       
_cell_angle_gamma  94.332                                                       
                                                                                
_shelx_F_squared_multiplier     1.000                                           
                                                                                
loop_                                                                           
 _refln_index_h                                                                 
 _refln_index_k                                                                 
 _refln_index_l                                                                 
 _refln_F_squared_calc                                                          
 _refln_F_squared_meas                                                          
 _refln_F_squared_sigma                                                         
 _refln_observed_status                                                         
   2   0   0        104.57        114.02         1.69 o                         
   3   0   0         22.13         27.25         1.02 o                         
   4   0   0          3.35          4.19         0.75 o                         
   5   0   0         64.20         65.57         2.31 o                         
   6   0   0          4.56          4.31         0.84 o                         
   7   0   0          2.25          0.76         1.00 o                         
  -7   1   0          1.37          0.42         0.89 o                         
  -6   1   0         64.86         63.07         2.55 o                         
  -5   1   0         10.28         10.46         1.37 o                         
  -4   1   0          0.75          0.68         0.44 o                         
  -3   1   0          0.14          0.48         0.34 o                         
  -2   1   0         10.61         11.65         1.16 o                         
  -1   1   0         27.08         23.11         0.59 o                         
   0   1   0         32.42         10.00         0.44 o                         
   1   1   0         57.23         45.24         0.73 o                         
   2   1   0         51.99         47.38         0.95 o                         
   3   1   0        307.07        312.94         5.01 o                         
   4   1   0        309.70        269.96         5.91 o                         
   5   1   0        561.38        508.43        10.07 o                         
   6   1   0          9.43          7.92         1.17 o                         
   7   1   0          0.01         -0.48         0.99 o                         
  -7   2   0          9.95          7.36         2.40 o                         
  -6   2   0         30.08         30.14         2.34 o                         
  -5   2   0          1.13          1.54         0.72 o                         
  -4   2   0         12.22         13.62         1.16 o                         
  -3   2   0        272.23        290.09         6.03 o                         
  -2   2   0         33.93         33.90         1.06 o                         
  -1   2   0        982.98        949.20        23.73 o                         
   0   2   0        110.18        102.98         1.18 o                         
   1   2   0         23.20         27.11         0.56 o                         
   2   2   0        448.09        488.52         5.09 o                         
   3   2   0         19.23         24.87         1.26 o                         
   4   2   0        447.62        440.13         6.12 o                         
   5   2   0        172.29        172.07         3.81 o                         
   6   2   0          2.92          3.00         0.84 o                         
   7   2   0          0.11         -0.44         1.18 o                         
  -7   3   0         23.32         23.27         4.68 o                         
  -6   3   0         14.08         17.73         1.92 o                         
  -5   3   0          0.53          0.62         0.50 o                         
  -4   3   0         30.21         29.67         1.32 o                         
  -3   3   0        304.22        302.22         4.50 o                         
  -2   3   0         20.97         18.17         0.81 o                         
  -1   3   0        102.79        100.89         1.67 o                         
   0   3   0         91.27         87.60         1.23 o                         
   1   3   0         19.76         17.70         0.88 o                         
   2   3   0        101.10        119.39         2.00 o                         
   3   3   0          2.19          1.88         0.39 o                         
   4   3   0          7.40         10.57         0.94 o                         
   5   3   0          8.08          9.05         1.28 o                         
   6   3   0         17.77         14.99         1.44 o                         
   7   3   0          1.89          2.70         1.77 o                         
  -7   4   0          8.43         10.98         2.09 o                         
  -6   4   0          3.03          6.31         1.38 o                         
  -5   4   0          8.76          8.26         1.12 o                         
  -4   4   0        258.47        273.14         5.30 o                         
  -3   4   0         22.28         25.16         1.12 o                         
  -2   4   0          2.27          2.10         0.47 o                         
  -1   4   0        184.09        191.43         3.36 o                         
   0   4   0         56.00         56.43         2.18 o                         
   1   4   0        220.69        260.08         4.30 o                         
   2   4   0        390.03        434.46         7.04 o                         
   3   4   0         19.24         23.91         0.67 o                         
   4   4   0          0.47          0.54         0.42 o                         
   5   4   0         22.12         19.28         1.15 o                         
   6   4   0          0.43          2.22         0.79 o                         
  -7   5   0          7.21          3.68         1.86 o                         
  -6   5   0          7.87         10.58         1.94 o                         
  -5   5   0          6.11          5.04         1.08 o                         
  -4   5   0         10.22          8.64         1.16 o                         
  -3   5   0         14.60         15.96         1.27 o                         
  -2   5   0          8.84          9.66         0.77 o                         
  -1   5   0          2.95          3.12         0.50 o                         
   0   5   0        177.20        171.47         2.21 o                         
   1   5   0        332.56        324.99         5.36 o                         
   2   5   0          7.64          7.55         0.59 o                         
   3   5   0          3.43          2.72         0.62 o                         
   4   5   0         54.11         45.56         2.65 o                         
   5   5   0          7.31          7.07         1.45 o                         
   6   5   0          1.43          1.66         2.06 o                         
  -6   6   0          0.03         -0.91         0.91 o                         
  -5   6   0          1.35          1.67         0.87 o                         
  -4   6   0         19.55         22.07         2.01 o                         
  -3   6   0         13.29         14.53         1.35 o                         
  -2   6   0          9.80         12.00         1.13 o                         
  -1   6   0         62.03         58.53         2.04 o                         
   0   6   0         16.55         18.17         1.01 o                         
   1   6   0         60.32         57.85         1.53 o                         
   2   6   0          0.67          1.26         0.36 o                         
   3   6   0          0.00          0.35         0.42 o                         
   4   6   0         12.65         11.99         0.97 o                         
   5   6   0          6.46         12.63         1.39 o                         
   6   6   0         16.90         20.26         2.26 o                         
  -6   7   0          0.36          1.57         1.57 o                         
  -5   7   0          3.23          5.05         1.77 o                         
  -4   7   0          2.77          2.83         0.87 o                         
  -3   7   0          4.69          5.05         1.54 o                         
  -2   7   0          0.01          1.53         0.60 o                         
  -1   7   0          0.23          1.37         0.44 o                         
   0   7   0          1.86          2.21         0.62 o                         
   1   7   0          0.02          0.59         0.44 o                         
   4   7   0          0.09          0.83         0.48 o                         
   5   7   0          9.08          8.45         1.01 o                         
  -5   8   0          0.80          1.96         1.77 o                         
  -4   8   0          1.67          0.92         0.97 o                         
  -3   8   0         35.57         30.68         1.69 o                         
  -2   8   0         11.40         10.14         1.04 o                         
  -1   8   0          0.68          0.15         0.74 o                         
   0   8   0          0.82          1.50         0.55 o                         
   1   8   0          0.00          0.15         0.44 o                         
  -4   9   0          0.67          1.52         1.42 o                         
  -3   9   0          0.76          0.00         1.37 o                         
  -2   9   0          1.29          4.27         1.72 o                         
  -1   9   0          1.63          2.06         0.75 o                         
   0   9   0          3.59          2.47         0.64 o                         
  -2  10   0          0.37         -0.23         0.94 o                         
  -1  10   0          1.28          1.83         1.99 o                         
   0  10   0          6.42          5.24         0.71 o                         
   0 -10   1          0.09          0.00         0.49 o                         
   1 -10   1          0.03          1.97         0.76 o                         
   2 -10   1          0.50         -0.04         0.77 o                         
   0  -9   1          0.00          2.21         0.74 o                         
   1  -9   1          0.06          0.20         0.59 o                         
   2  -9   1          0.06          1.28         1.08 o                         
   3  -9   1          0.01         -0.49         2.08 o                         
   4  -9   1          0.71          0.74         1.18 o                         
   0  -8   1         13.91         13.14         0.92 o                         
   1  -8   1          7.90         11.05         2.57 o                         
   2  -8   1          2.93          2.57         0.68 o                         
   3  -8   1          2.50          1.92         0.86 o                         
   4  -8   1          0.01          0.78         1.32 o                         
   5  -8   1          1.27          1.81         1.57 o                         
  -5  -7   1          0.08          0.81         0.71 o                         
  -4  -7   1          7.96          7.45         0.83 o                         
   0  -7   1         57.57         52.90         1.70 o                         
   1  -7   1         16.54         16.96         0.95 o                         
   2  -7   1          0.10          1.18         0.52 o                         
   3  -7   1          0.48          1.24         0.64 o                         
   4  -7   1          0.28          0.33         0.64 o                         
   5  -7   1          0.23         -0.05         1.13 o                         
   6  -7   1          0.38          6.23         2.35 o                         
  -6  -6   1          7.31          7.06         1.81 o                         
  -5  -6   1          0.25          2.61         0.69 o                         
  -4  -6   1         20.22         17.37         1.04 o                         
  -3  -6   1          2.71          3.22         0.47 o                         
   0  -6   1        116.22        124.83         2.76 o                         
   1  -6   1          0.20         -0.12         0.27 o                         
   2  -6   1          2.55          2.71         0.68 o                         
   3  -6   1          2.78          1.51         0.86 o                         
   4  -6   1          2.72          4.09         0.92 o                         
   5  -6   1         40.22         39.38         2.55 o                         
   6  -6   1          0.74          2.51         1.42 o                         
  -6  -5   1          0.30          1.67         2.01 o                         
  -5  -5   1          6.25          6.20         1.30 o                         
  -4  -5   1         12.22         12.61         1.13 o                         
  -3  -5   1         38.24         38.96         1.40 o                         
  -2  -5   1          2.34          2.26         0.36 o                         
   0  -5   1         34.64         35.85         1.03 o                         
   1  -5   1         19.34         20.93         0.74 o                         
   2  -5   1         10.02         11.30         0.82 o                         
   3  -5   1         15.15         13.36         1.13 o                         
   4  -5   1         65.87         67.42         2.48 o                         
   5  -5   1         17.39         10.56         3.02 o                         
   6  -5   1          2.39          3.51         1.79 o                         
   7  -5   1          1.03          1.62         1.79 o                         
  -7  -4   1          0.43          1.81         2.55 o                         
  -6  -4   1          0.71         -0.12         0.64 o                         
  -5  -4   1          0.91          1.13         0.55 o                         
  -4  -4   1        124.26        121.64         2.49 o                         
  -3  -4   1        228.91        223.82         4.37 o                         
  -2  -4   1          9.23         10.34         0.68 o                         
  -1  -4   1        286.71        306.39         8.78 o                         
   0  -4   1          3.03          2.62         0.37 o                         
   1  -4   1         28.66         28.55         0.80 o                         
   2  -4   1        287.18        290.14         4.74 o                         
   3  -4   1          1.23          1.72         0.56 o                         
   4  -4   1          4.02          5.38         0.79 o                         
   5  -4   1          3.18          4.36         0.97 o                         
   6  -4   1          9.10          9.41         1.30 o                         
   7  -4   1          1.00          0.80         1.15 o                         
  -7  -3   1          7.42         10.10         2.26 o                         
  -6  -3   1          0.86          0.90         0.76 o                         
  -5  -3   1         22.93         21.71         1.29 o                         
  -4  -3   1        438.93        399.69         6.13 o                         
  -3  -3   1        139.73        121.06         4.47 o                         
  -2  -3   1        286.13        286.48         3.07 o                         
  -1  -3   1         23.11         21.97         1.72 o                         
   0  -3   1          1.23          2.19         0.23 o                         
   1  -3   1         73.77         84.25         1.51 o                         
   2  -3   1          7.51          6.61         0.63 o                         
   3  -3   1         71.68         75.94         1.57 o                         
   4  -3   1          0.09          1.02         0.61 o                         
   5  -3   1          2.47          4.03         0.79 o                         
   6  -3   1          3.83          2.42         1.70 o                         
   7  -3   1          1.68          1.06         0.92 o                         
  -7  -2   1          7.48          4.76         1.72 o                         
  -6  -2   1          0.84         -0.51         0.57 o                         
  -5  -2   1         15.34         15.97         1.16 o                         
  -4  -2   1         19.51         22.14         0.98 o                         
  -3  -2   1          0.03          0.45         0.27 o                         
  -2  -2   1          9.23          9.22         0.42 o                         
  -1  -2   1         78.25         92.60         1.44 o                         
   0  -2   1        718.66        749.53         7.75 o                         
   2  -2   1        578.88        644.09         9.52 o                         
   3  -2   1         95.08         97.69         2.10 o                         
   4  -2   1          7.22         10.69         0.81 o                         
   5  -2   1         13.14         13.95         1.39 o                         
   6  -2   1         10.10         10.79         1.40 o                         
   7  -2   1          0.18          0.25         1.28 o                         
  -7  -1   1         12.32         13.19         2.75 o                         
  -6  -1   1          0.94          0.92         0.86 o                         
  -5  -1   1        447.53        389.35        22.51 o                         
  -4  -1   1         91.57         80.32         2.21 o                         
  -3  -1   1          9.59          7.51         0.56 o                         
  -2  -1   1          1.73          1.52         0.27 o                         
  -1  -1   1         35.92         30.48         0.70 o                         
   0  -1   1          3.01          3.78         0.29 o                         
   1  -1   1         21.77         17.85         0.59 o                         
   2  -1   1         37.80         31.21         0.95 o                         
   3  -1   1          2.73          2.31         0.53 o                         
   4  -1   1         49.56         53.85         1.66 o                         
   5  -1   1        213.10        209.08         6.13 o                         
   6  -1   1        228.01        219.72         5.11 o                         
   7  -1   1          0.00         -0.29         1.96 o                         
  -6   0   1          0.38          0.80         0.72 o                         
  -5   0   1         84.91         87.49         2.69 o                         
  -4   0   1          7.69          8.14         0.98 o                         
  -3   0   1         30.57         37.13         1.35 o                         
  -2   0   1       1217.11       1185.96        11.47 o                         
   1   0   1        202.06        212.20         4.30 o                         
   2   0   1          0.06          0.18         0.28 o                         
   3   0   1         91.98        103.26         1.86 o                         
   4   0   1          2.14          2.69         0.51 o                         
   5   0   1        102.64        114.40         3.47 o                         
   6   0   1         57.15         55.52         2.32 o                         
   7   0   1          2.26          3.17         3.19 o                         
  -7   1   1          0.22          0.41         1.15 o                         
  -6   1   1         40.42         39.97         2.07 o                         
  -5   1   1         26.38         25.87         1.40 o                         
  -4   1   1         17.19         16.18         1.09 o                         
  -3   1   1         39.24         42.39         1.29 o                         
  -2   1   1        641.07        597.70         6.21 o                         
  -1   1   1         17.53         17.47         0.66 o                         
   0   1   1        128.79         56.76         3.36 o                         
   1   1   1         65.93         66.38         1.06 o                         
   2   1   1         34.52         36.39         1.75 o                         
   3   1   1          0.24         -0.10         0.26 o                         
   4   1   1         58.20         53.49         1.63 o                         
   5   1   1         23.29         25.01         2.08 o                         
   6   1   1          6.27          5.86         1.19 o                         
   7   1   1          9.13          9.61         2.60 o                         
  -7   2   1          0.37          2.37         3.68 o                         
  -6   2   1         22.42         29.72         2.43 o                         
  -5   2   1         29.43         35.44         1.85 o                         
  -4   2   1         31.28         32.52         1.97 o                         
  -3   2   1        462.73        482.92         8.93 o                         
  -2   2   1         36.55         42.01         1.20 o                         
  -1   2   1          0.11          0.00         0.28 o                         
   0   2   1       1613.42       1638.87        33.84 o                         
   1   2   1        505.53        553.24         6.15 o                         
   2   2   1         34.38         41.07         0.90 o                         
   3   2   1        135.08        165.25         2.44 o                         
   4   2   1         31.85         33.42         1.46 o                         
   5   2   1          0.36          2.19         0.66 o                         
   6   2   1          6.51          7.56         1.77 o                         
   7   2   1          0.09         -1.08         1.18 o                         
  -7   3   1          4.36          5.24         2.33 o                         
  -6   3   1         15.67         17.55         1.84 o                         
  -5   3   1         21.35         21.74         1.39 o                         
  -4   3   1         30.58         33.42         1.40 o                         
  -3   3   1        117.82        110.36         2.95 o                         
  -2   3   1         73.34         64.39         1.52 o                         
  -1   3   1         10.93          8.42         0.54 o                         
   0   3   1          4.86          5.63         0.35 o                         
   1   3   1        740.01        734.58         7.16 o                         
   2   3   1        545.10        580.42         5.99 o                         
   3   3   1        136.62        130.32         2.07 o                         
   4   3   1          0.05          0.13         0.40 o                         
   5   3   1         36.00         33.08         1.53 o                         
   6   3   1          0.27          0.79         0.71 o                         
   7   3   1          1.47         -0.25         1.23 o                         
  -7   4   1          0.00          4.86         2.26 o                         
  -6   4   1          5.15          3.50         1.12 o                         
  -5   4   1         11.20         11.76         1.52 o                         
  -4   4   1         25.08         26.36         1.32 o                         
  -3   4   1         66.17         70.26         1.86 o                         
  -2   4   1        135.35        136.87         3.57 o                         
  -1   4   1          0.91          1.00         0.36 o                         
   0   4   1        202.48        207.64         3.59 o                         
   1   4   1          6.32         13.23         0.71 o                         
   2   4   1         10.76         11.78         0.42 o                         
   3   4   1          3.64          6.08         0.65 o                         
   4   4   1         12.58         11.52         1.71 o                         
   5   4   1          2.25          3.08         0.71 o                         
   6   4   1          9.18         14.52         2.45 o                         
  -7   5   1          0.60         -0.08         1.40 o                         
  -6   5   1          0.25          0.09         0.97 o                         
  -5   5   1          0.01          0.73         0.71 o                         
  -4   5   1          3.20          3.03         1.27 o                         
  -3   5   1          1.86          2.11         0.71 o                         
  -2   5   1          2.83          2.89         0.53 o                         
  -1   5   1         10.37          9.83         0.59 o                         
   0   5   1         14.69         14.66         0.55 o                         
   1   5   1         73.02         66.57         1.77 o                         
   2   5   1          3.79          4.63         0.61 o                         
   3   5   1          0.01          0.27         0.43 o                         
   4   5   1         12.01         11.71         1.28 o                         
   5   5   1          1.52          3.82         0.96 o                         
   6   5   1          3.99          4.64         1.19 o                         
  -6   6   1          0.97          1.99         1.10 o                         
  -5   6   1          0.00         -0.33         0.73 o                         
  -4   6   1          2.35          2.03         0.75 o                         
  -3   6   1          0.13         -0.06         0.55 o                         
  -2   6   1          8.88          8.55         0.96 o                         
  -1   6   1          2.86          3.88         0.59 o                         
   0   6   1          7.83          9.53         0.68 o                         
   1   6   1          1.06          2.34         0.52 o                         
   2   6   1          6.36          7.91         0.81 o                         
   3   6   1          7.04          8.58         1.01 o                         
   4   6   1          0.03          1.82         0.65 o                         
   5   6   1          2.59          2.83         0.88 o                         
  -6   7   1          1.09          2.16         1.67 o                         
  -5   7   1          0.39         -0.72         1.00 o                         
  -4   7   1          0.06         -0.64         0.64 o                         
  -3   7   1          0.69          1.05         0.91 o                         
  -2   7   1          0.26          0.59         0.54 o                         
  -1   7   1          1.51          2.33         0.62 o                         
   0   7   1          1.40          1.08         0.57 o                         
   1   7   1          0.72          0.96         0.45 o                         
   2   7   1         25.22         24.91         1.04 o                         
   3   7   1         22.60         18.79         2.45 o                         
   4   7   1          0.46          2.54         0.62 o                         
   5   7   1          6.36         11.09         1.23 o                         
  -5   8   1          0.05          1.62         2.65 o                         
  -4   8   1         23.27         21.09         3.38 o                         
  -3   8   1         31.99         27.50         3.33 o                         
  -2   8   1          4.96          7.19         0.96 o                         
  -1   8   1          1.67          1.71         0.66 o                         
   0   8   1          0.94          2.72         0.64 o                         
   1   8   1          0.90          2.57         0.76 o                         
  -4   9   1          1.82         -0.25         1.32 o                         
  -3   9   1          0.35          0.44         1.32 o                         
  -2   9   1          0.81          0.99         0.79 o                         
  -1   9   1          1.97          2.19         1.40 o                         
   0   9   1          0.60          1.21         0.61 o                         
   1   9   1         36.46         38.30         1.35 o                         
  -1  10   1          0.86          0.51         0.78 o                         
   0  10   1          0.28          0.27         0.52 o                         
   1 -10   2          0.54          0.71         1.03 o                         
   2 -10   2          2.32          3.60         1.86 o                         
   0  -9   2          0.05          0.00         0.38 o                         
   1  -9   2          3.24          3.25         1.15 o                         
   2  -9   2          1.53          2.38         0.99 o                         
   3  -9   2          0.38          0.58         1.28 o                         
   4  -9   2          0.14         -0.98         1.23 o                         
   0  -8   2          0.29          0.41         0.47 o                         
   1  -8   2         26.59         21.11         1.33 o                         
   2  -8   2          5.50          4.97         1.06 o                         
   3  -8   2          0.00         -0.63         0.63 o                         
   4  -8   2          3.48          2.58         0.91 o                         
   5  -8   2          0.57          0.54         1.28 o                         
  -5  -7   2          0.61          1.86         0.74 o                         
   0  -7   2        103.66         98.62         2.38 o                         
   1  -7   2          8.91          9.80         0.79 o                         
   2  -7   2          1.35          2.79         0.62 o                         
   3  -7   2          0.29          0.16         0.55 o                         
   4  -7   2          2.43          3.90         0.90 o                         
   5  -7   2         10.38         10.05         2.55 o                         
   6  -7   2          6.50          3.53         1.72 o                         
  -6  -6   2          0.46          0.02         1.81 o                         
  -5  -6   2          3.29          4.34         0.91 o                         
  -4  -6   2          0.48          1.59         0.48 o                         
  -1  -6   2        103.00        114.51         5.15 o                         
   0  -6   2         19.59         18.90         0.81 o                         
   1  -6   2          1.06          1.16         0.30 o                         
   2  -6   2         33.50         31.27         1.37 o                         
   3  -6   2         11.73         14.32         1.38 o                         
   4  -6   2         18.26         20.92         2.26 o                         
   5  -6   2          4.93          5.21         0.98 o                         
   6  -6   2          0.97          1.09         1.13 o                         
  -6  -5   2         17.46         18.00         2.11 o                         
  -5  -5   2          4.58          4.92         0.90 o                         
  -4  -5   2          5.48          6.57         1.23 o                         
  -3  -5   2         64.21         57.86         1.61 o                         
  -2  -5   2         36.62         36.78         2.99 o                         
  -1  -5   2         32.72         29.72         2.40 o                         
   0  -5   2          0.58          0.34         0.28 o                         
   1  -5   2         30.15         29.94         0.99 o                         
   2  -5   2         26.57         30.84         1.27 o                         
   3  -5   2         23.36         22.12         0.89 o                         
   4  -5   2         48.66         46.37         2.48 o                         
   5  -5   2          0.20          0.35         1.04 o                         
   6  -5   2          2.08          2.36         3.85 o                         
   7  -5   2          7.11          4.98         1.81 o                         
  -7  -4   2          1.22         -0.05         1.52 o                         
  -6  -4   2         11.88         14.94         1.66 o                         
  -5  -4   2          4.90          4.68         0.78 o                         
  -4  -4   2        251.91        246.31         4.03 o                         
  -3  -4   2         32.54         34.43         1.78 o                         
  -2  -4   2          7.87         10.32         0.54 o                         
  -1  -4   2         18.34         19.91         1.81 o                         
   0  -4   2         47.89         49.99         1.27 o                         
   1  -4   2         96.48         83.97         1.55 o                         
   2  -4   2        839.08        878.37        10.15 o                         
   3  -4   2          1.75          5.01         0.70 o                         
   4  -4   2         35.93         39.45         1.31 o                         
   5  -4   2          1.49          1.91         0.98 o                         
   6  -4   2          7.44          9.77         1.43 o                         
   7  -4   2          0.26         -0.45         1.05 o                         
  -7  -3   2          3.52          1.08         1.32 o                         
  -6  -3   2          7.61          7.23         0.95 o                         
  -5  -3   2         45.45         42.26         1.99 o                         
  -4  -3   2        968.54        873.73        11.70 o                         
  -3  -3   2         74.82         59.08         1.16 o                         
  -2  -3   2         79.28         74.25         1.55 o                         
   0  -3   2         40.10         35.61         0.61 o                         
   1  -3   2         37.26         46.25         1.07 o                         
   2  -3   2         22.25         21.49         1.05 o                         
   3  -3   2          1.87          2.90         0.52 o                         
   4  -3   2          1.46          1.76         0.46 o                         
   5  -3   2          1.74          4.46         0.85 o                         
   6  -3   2         47.68         47.69         4.11 o                         
   7  -3   2         39.73         36.97         2.88 o                         
  -7  -2   2          5.76          4.36         1.77 o                         
  -6  -2   2          6.42          6.04         1.20 o                         
  -5  -2   2         51.43         47.49         3.12 o                         
  -4  -2   2         41.14         41.02         1.39 o                         
  -3  -2   2         15.92         13.12         0.59 o                         
  -2  -2   2         40.13         47.37         0.90 o                         
  -1  -2   2        543.55        520.47         7.79 o                         
   2  -2   2          3.28          2.95         0.58 o                         
   3  -2   2          6.93          8.42         1.42 o                         
   4  -2   2          4.76          5.31         0.68 o                         
   5  -2   2          7.57          8.25         0.85 o                         
   6  -2   2          0.19          1.76         0.83 o                         
   7  -2   2          5.83          4.90         1.86 o                         
  -7  -1   2         14.38         13.98         2.80 o                         
  -6  -1   2          0.11          1.36         0.70 o                         
  -5  -1   2          0.97          1.32         0.55 o                         
  -4  -1   2          2.06          1.59         0.46 o                         
  -3  -1   2         20.83         22.02         0.79 o                         
  -2  -1   2          8.76          7.98         0.71 o                         
  -1  -1   2        176.13        167.97         2.08 o                         
   0  -1   2        233.24        204.18         3.36 o                         
   1  -1   2          0.00          0.05         0.23 o                         
   2  -1   2          1.09          2.60         0.45 o                         
   3  -1   2        115.64        115.86         2.63 o                         
   4  -1   2          6.95          7.44         0.71 o                         
   5  -1   2        214.93        208.82         3.59 o                         
   6  -1   2         59.85         65.41         2.65 o                         
   7  -1   2          3.58          1.14         1.23 o                         
  -6   0   2         23.92         23.22         1.59 o                         
  -5   0   2          0.28          0.01         0.69 o                         
  -4   0   2         81.11         82.57         2.01 o                         
  -3   0   2         11.51         10.29         0.70 o                         
  -2   0   2          0.77          4.81         0.57 o                         
   2   0   2        609.28        660.48         7.63 o                         
   3   0   2         45.77         47.61         1.23 o                         
   4   0   2         20.58         18.85         1.34 o                         
   5   0   2        181.18        190.09         4.29 o                         
   6   0   2          2.00          3.48         0.90 o                         
   7   0   2          0.33          0.39         0.98 o                         
  -7   1   2          9.05         10.59         2.50 o                         
  -6   1   2         59.24         56.40         2.41 o                         
  -5   1   2          5.83          7.67         0.92 o                         
  -4   1   2         16.84         19.51         1.03 o                         
  -3   1   2        188.57        197.40         2.84 o                         
  -2   1   2        588.38        508.26         7.05 o                         
  -1   1   2         26.06         22.61         0.69 o                         
   0   1   2         14.05         11.61         0.51 o                         
   1   1   2          2.02          3.44         0.41 o                         
   2   1   2        650.43        649.84         8.63 o                         
   3   1   2        206.22        236.14         3.72 o                         
   4   1   2        182.62        164.58         3.13 o                         
   5   1   2          2.34          4.27         1.00 o                         
   6   1   2          5.79          7.32         2.43 o                         
   7   1   2          1.94          4.86         1.91 o                         
  -7   2   2          4.11          4.48         1.65 o                         
  -6   2   2          1.84          1.84         1.02 o                         
  -5   2   2         22.23         22.43         1.33 o                         
  -4   2   2        228.02        258.37         4.28 o                         
  -3   2   2        716.77        770.57        10.75 o                         
  -2   2   2         96.61        103.78         2.37 o                         
  -1   2   2        116.60        117.99         1.90 o                         
   0   2   2          7.07          5.69         0.41 o                         
   1   2   2        266.43        283.10         3.46 o                         
   2   2   2        466.75        566.95         6.00 o                         
   3   2   2         76.60         87.35         1.71 o                         
   4   2   2          8.98         13.53         1.07 o                         
   5   2   2         23.09         20.17         1.46 o                         
   6   2   2          0.73          0.27         1.06 o                         
   7   2   2          3.73          8.73         3.04 o                         
  -7   3   2          1.68          1.45         2.65 o                         
  -6   3   2          5.33          4.63         1.08 o                         
  -5   3   2          3.93          4.38         1.02 o                         
  -4   3   2          1.12          1.24         0.54 o                         
  -3   3   2          5.20          4.46         0.62 o                         
  -2   3   2         12.27         11.52         0.85 o                         
  -1   3   2          9.65          9.07         0.56 o                         
   0   3   2         29.88         28.63         0.77 o                         
   1   3   2        512.94        529.37         5.46 o                         
   2   3   2        328.13        306.40         3.60 o                         
   3   3   2          0.97          1.59         0.34 o                         
   4   3   2         13.94         11.26         1.14 o                         
   5   3   2         37.01         30.90         1.53 o                         
   6   3   2          6.43          4.78         1.18 o                         
   7   3   2          0.00          3.33         1.72 o                         
  -7   4   2          5.32          4.54         1.81 o                         
  -6   4   2          0.04          1.68         1.32 o                         
  -5   4   2         10.11         14.12         1.77 o                         
  -4   4   2          8.22         10.47         1.09 o                         
  -3   4   2          3.84          3.24         0.59 o                         
  -2   4   2          1.65          1.75         0.54 o                         
  -1   4   2         93.86         90.06         2.56 o                         
   0   4   2          9.32          8.10         0.44 o                         
   1   4   2        235.18        257.50         3.01 o                         
   2   4   2          4.43          6.00         0.44 o                         
   3   4   2         14.78         14.36         0.77 o                         
   4   4   2         29.84         25.14         1.19 o                         
   5   4   2          8.82          8.50         0.97 o                         
   6   4   2         12.75         19.52         1.92 o                         
  -7   5   2         12.03          6.37         2.13 o                         
  -6   5   2          0.44          1.76         1.12 o                         
  -5   5   2          4.49          3.18         1.11 o                         
  -4   5   2         11.41         13.49         1.44 o                         
  -3   5   2         11.75          9.54         1.00 o                         
  -2   5   2         20.08         17.83         0.92 o                         
  -1   5   2         14.89         15.24         0.82 o                         
   0   5   2          1.82          2.11         0.38 o                         
   1   5   2          3.65          4.62         0.51 o                         
   2   5   2          3.31          4.15         1.15 o                         
   3   5   2         49.61         47.13         1.24 o                         
   4   5   2          8.87          6.14         1.09 o                         
   5   5   2          0.31          0.92         0.94 o                         
   6   5   2         19.56         25.45         2.75 o                         
  -6   6   2          0.08          1.71         1.37 o                         
  -5   6   2          0.65          1.34         0.93 o                         
  -4   6   2          0.11          1.06         0.77 o                         
  -3   6   2        148.81        155.69         3.73 o                         
  -2   6   2        223.68        216.94         4.73 o                         
  -1   6   2         15.67         16.58         0.97 o                         
   0   6   2         15.75         15.20         1.18 o                         
   1   6   2         10.33         11.07         0.87 o                         
   2   6   2          5.24          7.48         0.90 o                         
   3   6   2         12.42         13.22         1.64 o                         
   4   6   2          5.75          7.08         1.47 o                         
   5   6   2          0.41          2.26         1.42 o                         
  -6   7   2          0.31          1.18         2.16 o                         
  -5   7   2          1.17          1.35         1.72 o                         
  -4   7   2          0.19          1.32         0.71 o                         
  -3   7   2          5.69          8.75         1.14 o                         
  -2   7   2          1.59          1.88         0.63 o                         
  -1   7   2          0.05          1.00         0.52 o                         
   0   7   2         14.55         15.30         1.34 o                         
   1   7   2         10.20         11.47         1.02 o                         
   2   7   2         89.42         88.74         2.70 o                         
   3   7   2         10.71          9.52         0.89 o                         
   4   7   2         12.06         11.61         1.21 o                         
   5   7   2          1.87          3.31         0.97 o                         
  -5   8   2          1.00          1.42         1.81 o                         
  -4   8   2          1.65          5.30         1.81 o                         
  -3   8   2          4.30          3.35         0.90 o                         
  -2   8   2          1.33          0.63         0.62 o                         
  -1   8   2          4.03          4.95         0.95 o                         
   0   8   2         27.64         27.34         1.51 o                         
   1   8   2         32.13         27.26         2.33 o                         
   2   8   2         22.29         23.08         1.16 o                         
   3   8   2          2.99          3.75         0.74 o                         
   4   8   2          1.14          3.21         0.62 o                         
  -4   9   2          0.00          1.32         1.47 o                         
  -3   9   2          2.28          1.86         1.37 o                         
  -2   9   2          2.73          1.73         1.08 o                         
  -1   9   2          0.02         -0.93         0.98 o                         
   0   9   2         23.79         23.35         1.84 o                         
   1   9   2          2.62          3.87         1.03 o                         
  -1  10   2         46.34         55.17         3.38 o                         
   0  10   2         13.81         13.94         1.51 o                         
   1 -10   3          2.25          2.10         0.81 o                         
   2 -10   3          2.09          1.25         0.88 o                         
   0  -9   3          3.52          4.13         0.55 o                         
   1  -9   3         22.96         22.43         1.40 o                         
   2  -9   3          1.35          0.40         0.74 o                         
   3  -9   3          0.01          0.40         0.90 o                         
   4  -9   3          0.00         -0.69         1.37 o                         
   0  -8   3         79.71         79.93         2.05 o                         
   1  -8   3          3.83          3.26         0.83 o                         
   2  -8   3          1.37          1.37         0.74 o                         
   3  -8   3          6.06          7.10         1.09 o                         
   4  -8   3          0.03          0.21         0.79 o                         
   5  -8   3          9.49         10.79         2.65 o                         
  -5  -7   3         13.19         11.81         1.91 o                         
  -1  -7   3         21.28         22.46         2.50 o                         
   0  -7   3          0.83          1.11         0.41 o                         
   1  -7   3          4.49          4.68         0.67 o                         
   2  -7   3         17.07         17.48         1.08 o                         
   3  -7   3          4.89          5.40         0.99 o                         
   4  -7   3          9.83         10.03         1.19 o                         
   5  -7   3         18.64         22.31         3.73 o                         
   6  -7   3          1.26          4.32         2.16 o                         
  -6  -6   3          0.25         -0.20         0.73 o                         
  -5  -6   3          5.41          7.69         1.03 o                         
  -4  -6   3          8.99          8.78         0.73 o                         
  -3  -6   3        329.11        319.58        11.48 o                         
  -2  -6   3         58.51         65.42         4.27 o                         
  -1  -6   3         15.70         14.12         2.26 o                         
   0  -6   3         37.52         35.97         1.10 o                         
   1  -6   3          4.65          5.61         0.57 o                         
   2  -6   3        120.20        111.80         3.22 o                         
   3  -6   3          1.19          3.50         0.95 o                         
   4  -6   3          0.65          1.35         0.96 o                         
   5  -6   3          8.48          9.27         1.22 o                         
   6  -6   3          0.69          0.83         1.14 o                         
  -6  -5   3          0.10         -0.83         0.83 o                         
  -5  -5   3          1.11          1.98         0.68 o                         
  -4  -5   3         88.22         75.17         3.14 o                         
  -3  -5   3        680.74        618.73         8.54 o                         
  -2  -5   3         11.29          7.95         1.86 o                         
  -1  -5   3         75.63         76.25         4.41 o                         
   0  -5   3         13.30         14.59         0.93 o                         
   1  -5   3          0.65          0.62         0.28 o                         
   2  -5   3         24.89         31.66         1.28 o                         
   3  -5   3          0.15          0.18         0.47 o                         
   4  -5   3          0.55          0.62         0.62 o                         
   5  -5   3          0.65          1.67         1.02 o                         
   6  -5   3          0.55          0.62         1.01 o                         
   7  -5   3          2.49          2.13         1.61 o                         
  -7  -4   3          4.07          3.53         2.06 o                         
  -6  -4   3          0.46          0.95         0.69 o                         
  -5  -4   3          0.08          0.32         0.52 o                         
  -4  -4   3         87.34         85.90         1.90 o                         
  -3  -4   3          0.31          1.25         0.62 o                         
  -2  -4   3          1.68          2.14         0.33 o                         
   0  -4   3         50.07         44.94         1.23 o                         
   1  -4   3       4599.27       4796.75       109.80 o                         
   2  -4   3       3519.57       3621.43        37.86 o                         
   3  -4   3          8.18          9.12         1.42 o                         
   4  -4   3          3.80          5.24         0.62 o                         
   5  -4   3          0.24          0.81         0.58 o                         
   6  -4   3          5.40          6.03         1.40 o                         
   7  -4   3          4.94          8.03         1.82 o                         
  -7  -3   3          1.24          3.33         1.67 o                         
  -6  -3   3         44.60         44.15         1.88 o                         
  -5  -3   3         17.51         18.99         1.44 o                         
  -4  -3   3        118.77        110.63         2.29 o                         
  -3  -3   3         16.18         16.38         0.71 o                         
  -2  -3   3          1.75          2.11         0.26 o                         
  -1  -3   3          5.34          6.52         0.38 o                         
   0  -3   3          0.07          0.10         0.16 o                         
   1  -3   3         59.50         58.44         2.10 o                         
   2  -3   3         21.44         19.37         0.85 o                         
   3  -3   3          0.54          1.18         0.49 o                         
   4  -3   3         36.29         36.90         1.55 o                         
   5  -3   3          0.15         -0.12         0.50 o                         
   6  -3   3        154.82        162.09         4.78 o                         
   7  -3   3         29.71         25.06         3.21 o                         
  -7  -2   3         42.29         52.47         4.22 o                         
  -6  -2   3         37.66         40.36         2.45 o                         
  -5  -2   3         79.12         79.81         2.93 o                         
  -4  -2   3         96.57         92.64         1.87 o                         
  -3  -2   3         78.53         79.41         1.48 o                         
  -2  -2   3         37.77         33.54         0.81 o                         
  -1  -2   3        468.48        467.49         5.89 o                         
   0  -2   3        552.91        565.02         6.13 o                         
   1  -2   3        698.18        702.61        11.10 o                         
   2  -2   3        224.57        224.77         3.32 o                         
   3  -2   3        106.57        112.50         2.71 o                         
   4  -2   3         42.23         42.27         1.54 o                         
   5  -2   3         42.96         46.23         1.61 o                         
   6  -2   3        110.01        116.29         4.44 o                         
   7  -2   3          1.89          2.13         1.23 o                         
  -7  -1   3          9.33         10.00         2.75 o                         
  -6  -1   3         45.70         40.39         1.97 o                         
  -5  -1   3        191.37        172.44         4.14 o                         
  -4  -1   3          2.57          1.69         0.41 o                         
  -3  -1   3          1.96          6.07         0.52 o                         
  -2  -1   3        498.46        477.53         6.48 o                         
  -1  -1   3        527.48        440.76         5.75 o                         
   0  -1   3         23.95         22.35         0.68 o                         
   1  -1   3         16.26         13.59         0.58 o                         
   2  -1   3          1.27          1.00         0.32 o                         
   3  -1   3         72.71         73.79         1.79 o                         
   4  -1   3         39.52         45.01         1.62 o                         
   5  -1   3         25.98         25.04         1.36 o                         
   6  -1   3          0.51          0.45         0.65 o                         
   7  -1   3          0.19         -0.88         0.88 o                         
  -7   0   3          0.47          0.65         1.03 o                         
  -6   0   3         24.78         25.28         1.66 o                         
  -5   0   3         38.14         38.82         1.81 o                         
  -4   0   3         15.59         16.39         0.88 o                         
  -3   0   3       1031.43       1159.50        13.07 o                         
  -2   0   3       2506.56       2695.82        40.12 o                         
  -1   0   3        119.59        132.73         2.24 o                         
   0   0   3        347.81        334.87         8.18 o                         
   1   0   3          6.99          8.69         0.48 o                         
   2   0   3         27.05         30.72         1.51 o                         
   3   0   3        534.88        623.89         7.72 o                         
   4   0   3         57.53         64.24         1.72 o                         
   5   0   3          1.35          1.72         0.66 o                         
   6   0   3          7.78          9.25         1.79 o                         
   7   0   3          1.33          0.95         2.84 o                         
  -7   1   3          2.67          1.73         1.21 o                         
  -6   1   3          4.91          3.20         0.86 o                         
  -5   1   3         48.74         44.23         1.72 o                         
  -4   1   3         18.32         23.06         1.05 o                         
  -3   1   3         20.72         24.48         0.90 o                         
  -2   1   3        208.52        188.96         3.49 o                         
  -1   1   3         91.22         76.22         1.43 o                         
   0   1   3         74.85         63.63         1.55 o                         
   1   1   3          1.66          2.18         0.44 o                         
   2   1   3       1456.13       1455.89        18.18 o                         
   3   1   3        198.11        189.84         3.61 o                         
   4   1   3         15.76         15.01         1.10 o                         
   5   1   3         23.55         21.14         1.75 o                         
   6   1   3         23.75         22.78         2.14 o                         
   7   1   3          6.03          8.04         2.45 o                         
  -7   2   3          2.11          0.34         1.57 o                         
  -6   2   3          0.45          1.59         0.79 o                         
  -5   2   3          7.09         10.12         1.53 o                         
  -4   2   3          3.93          6.28         0.85 o                         
  -3   2   3         16.74         21.24         1.00 o                         
  -2   2   3        256.77        258.88         4.31 o                         
  -1   2   3        174.80        165.17         2.51 o                         
   0   2   3        523.71        532.69         7.11 o                         
   1   2   3         78.68         71.40         1.37 o                         
   2   2   3        467.42        505.83        11.40 o                         
   3   2   3         12.55         14.97         1.39 o                         
   4   2   3          1.35          1.83         0.56 o                         
   5   2   3         11.58         11.72         1.80 o                         
   6   2   3          6.24          2.41         1.12 o                         
   7   2   3         21.67         42.42         6.67 o                         
  -7   3   3          8.28          7.60         2.65 o                         
  -6   3   3         19.37         21.38         2.02 o                         
  -5   3   3          1.92          2.64         0.76 o                         
  -4   3   3          8.13         10.85         1.19 o                         
  -3   3   3         53.16         53.50         1.40 o                         
  -2   3   3         60.54         53.76         1.45 o                         
  -1   3   3         20.40         18.73         0.91 o                         
   0   3   3        236.47        224.65         3.15 o                         
   1   3   3          0.06          0.20         0.22 o                         
   2   3   3         64.75         61.56         1.26 o                         
   3   3   3          4.27          3.48         0.49 o                         
   4   3   3         26.03         26.88         1.31 o                         
   5   3   3          0.01          2.14         0.66 o                         
   6   3   3          0.94          1.08         0.81 o                         
   7   3   3         10.69         15.11         2.99 o                         
  -7   4   3          1.13          1.37         2.45 o                         
  -6   4   3          1.17         -0.05         1.54 o                         
  -5   4   3          0.14         -0.57         0.57 o                         
  -4   4   3         17.64         11.16         1.07 o                         
  -3   4   3          1.61          2.04         0.96 o                         
  -2   4   3        362.67        369.12         5.94 o                         
  -1   4   3        477.66        492.37         6.15 o                         
   0   4   3         43.83         41.78         0.98 o                         
   1   4   3         40.39         41.26         0.98 o                         
   2   4   3          1.10          0.92         0.32 o                         
   3   4   3          3.35          3.93         0.60 o                         
   4   4   3          6.43          9.17         0.97 o                         
   5   4   3          2.47          3.96         0.81 o                         
   6   4   3          2.11          2.65         1.67 o                         
  -7   5   3          2.70          3.53         4.39 o                         
  -6   5   3          0.44          0.61         1.50 o                         
  -5   5   3          0.00          0.67         0.75 o                         
  -4   5   3          5.52          6.35         1.38 o                         
  -3   5   3          0.26          0.95         0.52 o                         
  -2   5   3          0.60          0.92         0.41 o                         
  -1   5   3         30.40         28.81         1.21 o                         
   0   5   3          0.15          0.61         0.34 o                         
   1   5   3         32.81         30.89         0.84 o                         
   2   5   3         12.05         13.74         1.18 o                         
   3   5   3        134.19        116.08         3.23 o                         
   4   5   3          9.47          7.89         0.87 o                         
   5   5   3         10.44         11.08         1.64 o                         
   6   5   3          1.46          4.32         1.42 o                         
  -6   6   3          0.86         -0.35         2.84 o                         
  -5   6   3          1.93          3.78         0.95 o                         
  -4   6   3          1.82          1.90         0.95 o                         
  -3   6   3         46.65         47.28         2.00 o                         
  -2   6   3          0.52          0.94         0.71 o                         
  -1   6   3         19.39         19.60         1.50 o                         
   0   6   3          1.45          1.34         0.55 o                         
   1   6   3         29.56         29.57         1.42 o                         
   2   6   3         54.75         48.65         3.04 o                         
   3   6   3         10.79          8.43         1.10 o                         
   4   6   3          1.13          2.28         0.83 o                         
   5   6   3          3.76          4.74         1.10 o                         
  -6   7   3          1.78          2.60         1.86 o                         
  -5   7   3         21.80         17.85         2.99 o                         
  -4   7   3          0.66          1.21         0.83 o                         
  -3   7   3          2.91          2.57         1.01 o                         
  -2   7   3          7.06          9.00         1.07 o                         
  -1   7   3         13.02         13.73         1.13 o                         
   0   7   3          5.01          6.96         0.72 o                         
   1   7   3         37.95         36.82         1.68 o                         
   2   7   3         45.59         41.42         1.73 o                         
   3   7   3          0.94          2.71         0.96 o                         
   4   7   3          0.00          0.88         0.93 o                         
  -5   8   3         15.28         17.66         3.58 o                         
  -4   8   3          0.03         -0.78         1.52 o                         
  -3   8   3          0.07          0.17         0.79 o                         
  -2   8   3          2.39          1.61         0.90 o                         
  -1   8   3          1.55          1.77         0.72 o                         
   0   8   3         44.81         43.84         2.08 o                         
   1   8   3         11.50         13.08         1.23 o                         
   2   8   3          0.46          1.17         0.54 o                         
   3   8   3          0.01          2.45         0.93 o                         
  -3   9   3          0.57          0.83         1.23 o                         
  -2   9   3          0.30          0.65         1.13 o                         
  -1   9   3         43.44         45.41         3.29 o                         
   0   9   3          5.47          6.57         1.57 o                         
   1   9   3         19.34         18.54         1.42 o                         
   2   9   3          0.61          1.22         0.57 o                         
   1 -10   4         19.36         20.21         2.01 o                         
   2 -10   4          6.59          3.80         1.02 o                         
   1  -9   4          3.91          6.60         1.35 o                         
   2  -9   4          1.76          1.66         0.90 o                         
   3  -9   4          3.89          4.36         1.18 o                         
   4  -9   4          0.76          1.32         1.62 o                         
  -1  -8   4          6.08          8.19         1.81 o                         
   0  -8   4          0.67          0.10         0.35 o                         
   1  -8   4          8.71         10.16         1.13 o                         
   2  -8   4          0.49          0.61         0.86 o                         
   3  -8   4         19.73         18.40         2.02 o                         
   4  -8   4          0.38         -0.07         0.70 o                         
   5  -8   4          0.33         -0.10         1.28 o                         
  -5  -7   4          2.93          3.98         0.61 o                         
  -3  -7   4         26.03         21.04         3.53 o                         
  -2  -7   4        183.41        175.26         7.70 o                         
  -1  -7   4          2.14          5.30         1.81 o                         
   0  -7   4         17.54         17.01         1.03 o                         
   1  -7   4          0.31          1.42         0.83 o                         
   2  -7   4          2.19          4.06         0.81 o                         
   3  -7   4          4.43          6.16         1.10 o                         
   4  -7   4          4.52          4.71         1.15 o                         
   5  -7   4          1.37          3.40         1.40 o                         
   6  -7   4          0.01         -1.81         1.81 o                         
  -6  -6   4          6.73         12.22         1.40 o                         
  -5  -6   4          7.51         13.09         1.15 o                         
  -4  -6   4          9.92          8.04         0.67 o                         
  -3  -6   4          1.52          5.79         2.06 o                         
  -2  -6   4          0.15          0.69         1.32 o                         
  -1  -6   4          1.36          2.31         1.32 o                         
   0  -6   4          4.12          6.18         0.68 o                         
   1  -6   4         26.24         24.00         0.86 o                         
   2  -6   4        484.75        467.23         7.18 o                         
   3  -6   4        515.18        509.65         8.17 o                         
   4  -6   4          0.35          1.41         0.65 o                         
   5  -6   4          0.23         -0.18         0.96 o                         
   6  -6   4          0.19          0.21         1.05 o                         
  -6  -5   4          2.15          4.46         1.37 o                         
  -5  -5   4         29.70         31.02         1.63 o                         
  -4  -5   4        127.29        120.98         3.75 o                         
  -3  -5   4        308.19        277.74         4.44 o                         
  -2  -5   4         14.98         10.54         2.06 o                         
   0  -5   4         13.75         14.95         0.78 o                         
   1  -5   4          0.05          0.00         0.31 o                         
   2  -5   4          0.03          0.66         0.34 o                         
   3  -5   4          7.89          7.24         1.07 o                         
   4  -5   4          0.02         -0.47         0.47 o                         
   5  -5   4          2.49          2.95         0.76 o                         
   6  -5   4          1.16          4.56         2.35 o                         
   7  -5   4         41.15         17.26         3.24 o                         
  -7  -4   4          1.97          1.52         1.81 o                         
  -6  -4   4         47.85         52.66         3.48 o                         
  -5  -4   4          3.09          5.60         0.89 o                         
  -4  -4   4         28.58         29.01         1.19 o                         
  -3  -4   4        206.55        200.38         3.60 o                         
  -2  -4   4         21.36         22.97         0.85 o                         
  -1  -4   4         64.60         62.74         1.37 o                         
   0  -4   4         20.47         14.20         0.59 o                         
   1  -4   4        399.84        437.26         8.00 o                         
   2  -4   4          1.53          3.00         0.53 o                         
   3  -4   4         24.69         23.64         1.27 o                         
   4  -4   4          4.04          3.88         0.70 o                         
   5  -4   4          4.98          5.13         0.97 o                         
   6  -4   4          2.32          6.39         1.39 o                         
   7  -4   4         17.38         12.65         2.84 o                         
  -7  -3   4          0.05          1.86         1.57 o                         
  -6  -3   4          0.16         -0.13         0.58 o                         
  -5  -3   4         54.45         49.56         1.91 o                         
  -4  -3   4        160.04        142.47         2.70 o                         
  -3  -3   4          9.72          8.01         0.49 o                         
  -2  -3   4          0.46          0.46         0.21 o                         
  -1  -3   4        208.71        200.26         2.40 o                         
   0  -3   4          9.21          8.40         0.42 o                         
   1  -3   4         56.61         53.29         1.20 o                         
   2  -3   4          0.31          0.55         0.32 o                         
   3  -3   4          4.86          6.19         0.91 o                         
   4  -3   4          2.04          1.70         0.57 o                         
   5  -3   4         29.83         29.54         1.46 o                         
   6  -3   4          6.52          9.22         1.76 o                         
   7  -3   4          0.45          1.78         1.33 o                         
  -7  -2   4          4.25          5.69         2.01 o                         
  -6  -2   4          8.39          8.62         1.29 o                         
  -5  -2   4         17.22         18.64         1.15 o                         
  -4  -2   4         85.68         81.40         2.28 o                         
  -3  -2   4          0.04          0.38         0.30 o                         
  -2  -2   4        697.80        757.12         8.84 o                         
  -1  -2   4        776.37        851.27         9.16 o                         
   0  -2   4        542.48        581.15         7.50 o                         
   1  -2   4        436.44        437.77         5.75 o                         
   2  -2   4         20.67         22.69         1.06 o                         
   3  -2   4         15.96         17.39         0.95 o                         
   4  -2   4         71.30         83.98         2.23 o                         
   5  -2   4          2.76          3.84         0.79 o                         
   6  -2   4          3.06          2.78         0.96 o                         
   7  -2   4          0.87          2.67         1.81 o                         
  -6  -1   4         34.94         30.48         1.72 o                         
  -5  -1   4          0.16          0.17         0.62 o                         
  -4  -1   4         75.29         70.38         1.88 o                         
  -3  -1   4         47.48         64.98         2.15 o                         
  -2  -1   4        235.35        225.89         3.61 o                         
  -1  -1   4        481.97        421.51         5.72 o                         
   0  -1   4         27.15         22.67         0.68 o                         
   1  -1   4         55.24         47.14         1.11 o                         
   2  -1   4          1.98          2.39         0.66 o                         
   3  -1   4        686.31        708.39        10.06 o                         
   4  -1   4          9.74          8.74         0.93 o                         
   5  -1   4         42.62         40.94         1.97 o                         
   6  -1   4          6.56          8.40         1.28 o                         
   7  -1   4          3.54          0.99         2.53 o                         
  -7   0   4          0.06          0.29         1.67 o                         
  -6   0   4          3.74          6.29         1.73 o                         
  -5   0   4         16.89         19.09         1.25 o                         
  -4   0   4         34.95         33.99         1.22 o                         
  -3   0   4        292.91        361.21         4.95 o                         
  -2   0   4         37.34         35.18         1.47 o                         
  -1   0   4       1031.80       1044.22        15.39 o                         
   0   0   4        783.62        744.33         8.28 o                         
   1   0   4        258.91        281.17         5.93 o                         
   2   0   4        275.25        310.09         5.52 o                         
   3   0   4         24.14         24.96         1.05 o                         
   4   0   4          0.03          0.08         0.39 o                         
   5   0   4          2.46          2.44         0.75 o                         
   6   0   4          0.12          1.25         0.75 o                         
   7   0   4          0.56          0.39         2.43 o                         
  -7   1   4          0.44         10.45         2.55 o                         
  -6   1   4          5.27          5.22         1.10 o                         
  -5   1   4          3.25          2.90         0.58 o                         
  -4   1   4         16.56         18.64         1.32 o                         
  -3   1   4          4.78          6.63         0.75 o                         
  -2   1   4         38.48         44.10         1.91 o                         
  -1   1   4         48.61         40.36         1.47 o                         
   0   1   4         10.62         12.07         0.58 o                         
   1   1   4        254.12        236.27         3.91 o                         
   2   1   4        208.59        213.04         3.21 o                         
   3   1   4        168.43        156.81         2.81 o                         
   4   1   4          0.26          0.02         0.42 o                         
   5   1   4          0.08          2.78         1.00 o                         
   6   1   4          5.64          8.38         1.35 o                         
   7   1   4          0.13          2.01         1.72 o                         
  -7   2   4         20.95         15.89         2.99 o                         
  -6   2   4         28.38         29.35         1.90 o                         
  -5   2   4          6.86          8.69         0.94 o                         
  -4   2   4         33.46         39.21         1.31 o                         
  -3   2   4         74.17         77.88         2.85 o                         
  -2   2   4         17.79         22.63         0.93 o                         
  -1   2   4        180.92        187.97         3.31 o                         
   0   2   4        140.74        175.08         3.95 o                         
   1   2   4          1.34          0.65         0.33 o                         
   2   2   4          0.00          0.81         0.29 o                         
   3   2   4          7.68         10.38         0.97 o                         
   4   2   4          3.41          2.66         0.65 o                         
   5   2   4          5.32          4.45         1.37 o                         
   6   2   4          0.10          0.53         0.71 o                         
   7   2   4          0.12          1.13         1.37 o                         
  -7   3   4         17.88          9.12         2.80 o                         
  -6   3   4         13.71         12.07         4.24 o                         
  -5   3   4          0.43          0.93         0.93 o                         
  -4   3   4          5.78          4.39         0.72 o                         
  -3   3   4          1.88          2.33         0.66 o                         
  -2   3   4         64.03         58.77         1.91 o                         
  -1   3   4         50.76         43.26         1.42 o                         
   0   3   4         10.79         12.54         0.64 o                         
   1   3   4         13.60         15.22         0.68 o                         
   2   3   4         23.29         22.32         0.93 o                         
   3   3   4          0.60          0.63         0.44 o                         
   4   3   4        109.11         96.17         2.60 o                         
   5   3   4          4.88          2.65         0.96 o                         
   6   3   4          0.09          0.66         1.72 o                         
  -7   4   4          2.70          1.65         1.33 o                         
  -6   4   4          0.46          0.29         0.98 o                         
  -5   4   4          3.09          2.24         0.85 o                         
  -4   4   4          0.04          0.75         0.50 o                         
  -3   4   4         10.28         13.87         1.25 o                         
  -2   4   4        708.53        744.00        10.57 o                         
  -1   4   4         45.58         52.15         1.43 o                         
   0   4   4        134.06        129.73         4.03 o                         
   1   4   4          2.22          3.73         0.46 o                         
   2   4   4          1.52          2.15         0.54 o                         
   3   4   4          2.98          3.57         0.65 o                         
   4   4   4          4.50          6.86         0.88 o                         
   5   4   4          0.17          0.10         1.17 o                         
   6   4   4          2.66          1.47         1.37 o                         
  -6   5   4          0.18          0.01         1.06 o                         
  -5   5   4          0.30          0.66         0.79 o                         
  -4   5   4         10.25          8.87         1.13 o                         
  -3   5   4          8.13          9.71         1.59 o                         
  -2   5   4          5.03          5.99         1.10 o                         
  -1   5   4          0.19          1.01         0.32 o                         
   0   5   4         20.22         23.71         1.11 o                         
   1   5   4         68.71         66.58         1.59 o                         
   2   5   4         28.28         24.00         1.04 o                         
   3   5   4        161.22        135.97         2.88 o                         
   4   5   4          0.13          0.11         0.49 o                         
   5   5   4          5.10          6.32         1.35 o                         
  -6   6   4          0.00         -0.93         2.08 o                         
  -5   6   4          4.70          5.25         1.13 o                         
  -4   6   4          2.98          3.25         0.85 o                         
  -3   6   4          2.41          3.03         0.82 o                         
  -2   6   4          0.00          0.12         0.63 o                         
  -1   6   4          1.34          1.47         0.61 o                         
   0   6   4         34.26         36.01         1.77 o                         
   1   6   4          6.75          8.27         0.71 o                         
   2   6   4         10.95         10.47         1.24 o                         
   3   6   4         11.58          9.03         1.21 o                         
   4   6   4          0.07         -0.39         0.55 o                         
   5   6   4          0.00         -0.62         0.62 o                         
  -5   7   4         33.46         34.87         3.97 o                         
  -4   7   4          8.79         11.15         1.44 o                         
  -3   7   4          1.13          3.56         0.86 o                         
  -2   7   4          7.04          6.34         0.99 o                         
  -1   7   4          0.58          1.53         0.52 o                         
   0   7   4         73.53         77.36         4.25 o                         
   1   7   4         13.30         12.95         1.67 o                         
   2   7   4         26.40         24.35         1.47 o                         
   3   7   4         11.47         12.38         1.59 o                         
   4   7   4          0.00          0.98         0.67 o                         
  -4   8   4          5.67          4.61         2.11 o                         
  -3   8   4          0.01          0.32         1.96 o                         
  -2   8   4          5.99          7.98         1.42 o                         
  -1   8   4        105.51         94.37         3.24 o                         
   0   8   4         76.29         74.93         2.79 o                         
   1   8   4          2.42          4.36         1.37 o                         
   2   8   4          0.04         -0.10         0.96 o                         
   3   8   4          0.23          2.16         0.98 o                         
  -3   9   4          0.01          0.59         1.52 o                         
  -2   9   4         21.34         22.71         2.89 o                         
  -1   9   4         50.51         49.59         6.99 o                         
   0   9   4          1.36          1.77         0.77 o                         
   1   9   4          0.55          1.29         0.71 o                         
   2   9   4          2.78          1.87         0.77 o                         
   1 -10   5          3.28          4.90         1.28 o                         
   2 -10   5          0.03          0.54         0.83 o                         
  -1  -9   5         24.24         33.84         3.38 o                         
   0  -9   5          2.16          3.14         0.67 o                         
   1  -9   5          0.93          2.08         0.73 o                         
   2  -9   5          0.81          2.11         0.84 o                         
   3  -9   5          2.07          3.30         1.06 o                         
   4  -9   5          0.35         -0.20         1.47 o                         
  -3  -8   5         38.06         33.79         3.87 o                         
  -1  -8   5          1.94          3.04         1.52 o                         
   0  -8   5          7.39          8.11         0.64 o                         
   1  -8   5          0.15         -0.44         0.44 o                         
   2  -8   5         24.78         25.40         2.40 o                         
   3  -8   5          7.23          9.89         1.74 o                         
   4  -8   5         37.85         25.16         5.64 o                         
   5  -8   5          0.26         -1.47         1.47 o                         
  -5  -7   5          1.54          0.81         0.50 o                         
  -4  -7   5          2.72          3.04         2.11 o                         
  -3  -7   5        167.34        153.79         7.75 o                         
  -2  -7   5        205.81        203.61         8.48 o                         
  -1  -7   5          1.49          3.14         1.57 o                         
   0  -7   5          1.86          2.60         0.74 o                         
   1  -7   5          4.09          5.37         0.85 o                         
   2  -7   5          4.49          5.05         0.80 o                         
   3  -7   5          1.31          2.26         0.76 o                         
   4  -7   5          0.51          0.59         0.69 o                         
   5  -7   5          0.02         -0.17         1.64 o                         
   6  -7   5          0.04         -1.32         1.32 o                         
  -6  -6   5          0.00         -0.74         0.74 o                         
  -5  -6   5         10.42         13.05         1.10 o                         
  -4  -6   5         14.29         10.73         0.76 o                         
  -3  -6   5          3.47          8.14         2.35 o                         
  -2  -6   5         78.38         78.17         4.76 o                         
   0  -6   5          9.69          8.61         0.81 o                         
   1  -6   5         78.82         84.70         1.97 o                         
   2  -6   5        771.21        771.33        10.86 o                         
   3  -6   5         52.58         58.80         2.15 o                         
   4  -6   5          6.04          5.23         0.83 o                         
   5  -6   5          0.19          0.75         0.63 o                         
   6  -6   5          0.00         -0.23         1.02 o                         
  -6  -5   5          2.06          5.13         1.13 o                         
  -5  -5   5          4.76          9.25         1.29 o                         
  -4  -5   5          2.15          1.86         0.57 o                         
  -3  -5   5         17.64         13.80         0.86 o                         
  -2  -5   5          0.25          0.34         0.39 o                         
  -1  -5   5          0.27          0.51         0.28 o                         
   0  -5   5         13.28         13.50         0.46 o                         
   1  -5   5         18.13         19.12         0.77 o                         
   2  -5   5         19.39         19.46         0.93 o                         
   3  -5   5          0.59         -0.11         0.71 o                         
   4  -5   5          4.17          3.99         1.00 o                         
   5  -5   5          4.71          8.46         1.20 o                         
   6  -5   5         25.43         22.27         3.83 o                         
   7  -5   5         18.49         13.48         2.16 o                         
  -6  -4   5         31.86         36.69         2.24 o                         
  -5  -4   5         35.27         38.92         1.79 o                         
  -4  -4   5         10.22         12.49         1.21 o                         
  -3  -4   5         24.92         22.93         0.67 o                         
  -2  -4   5          1.84          1.73         0.41 o                         
  -1  -4   5          4.90          6.13         0.57 o                         
   0  -4   5          3.57          5.14         0.41 o                         
   1  -4   5        484.82        503.54         6.11 o                         
   2  -4   5         26.94         24.87         1.35 o                         
   3  -4   5          6.32          8.29         0.85 o                         
   4  -4   5         19.79         21.67         1.35 o                         
   5  -4   5          0.00          0.63         0.65 o                         
   6  -4   5         24.17         17.70         2.89 o                         
   7  -4   5          6.81          5.60         1.63 o                         
  -7  -3   5         16.34         18.98         3.38 o                         
  -6  -3   5         16.32         15.48         1.96 o                         
  -5  -3   5        147.31        135.04         2.91 o                         
  -4  -3   5         39.00         34.93         1.52 o                         
  -3  -3   5         21.78         22.10         0.94 o                         
  -2  -3   5         83.69         96.09         1.57 o                         
  -1  -3   5        369.09        353.28         4.54 o                         
   0  -3   5        150.30        131.48         1.99 o                         
   1  -3   5          0.65          0.42         0.27 o                         
   2  -3   5          8.03          7.06         0.87 o                         
   3  -3   5          0.07          0.15         0.50 o                         
   4  -3   5        101.44        106.29         2.62 o                         
   5  -3   5          0.16          0.22         0.56 o                         
   6  -3   5         24.11         26.18         2.54 o                         
   7  -3   5          0.14         -0.42         1.27 o                         
  -7  -2   5          1.10          0.98         1.81 o                         
  -6  -2   5          0.22          1.43         0.73 o                         
  -5  -2   5         37.44         38.07         1.54 o                         
  -4  -2   5         34.17         36.54         2.05 o                         
  -3  -2   5          5.68          2.88         0.43 o                         
  -2  -2   5       1872.47       2159.43        37.59 o                         
  -1  -2   5        401.41        429.54         5.08 o                         
   0  -2   5        345.96        364.06         7.77 o                         
   1  -2   5        183.75        178.67         2.72 o                         
   2  -2   5         14.42         19.28         0.88 o                         
   3  -2   5        260.09        301.90         5.36 o                         
   4  -2   5         45.97         55.62         1.82 o                         
   5  -2   5          3.61          5.60         1.25 o                         
   6  -2   5          2.07          6.38         1.86 o                         
   7  -2   5          2.01          0.27         1.28 o                         
  -7  -1   5          0.90         -0.54         1.37 o                         
  -6  -1   5          0.08         -0.48         0.48 o                         
  -5  -1   5          1.35          0.21         0.56 o                         
  -4  -1   5          6.20          5.98         0.74 o                         
  -3  -1   5         14.84         18.22         0.98 o                         
  -2  -1   5         16.81         17.32         0.96 o                         
  -1  -1   5         11.14          7.61         0.66 o                         
   0  -1   5          5.80          6.54         0.65 o                         
   1  -1   5         53.13         47.05         1.37 o                         
   2  -1   5          0.41          0.13         0.28 o                         
   3  -1   5        392.30        392.36        13.28 o                         
   4  -1   5         66.61         64.59         2.26 o                         
   5  -1   5          3.67          2.67         0.84 o                         
   6  -1   5          6.07          8.66         1.32 o                         
   7  -1   5          7.44         12.85         2.94 o                         
  -7   0   5          6.14          3.46         3.09 o                         
  -6   0   5         46.14         41.72         4.76 o                         
  -5   0   5         46.68         38.72         1.62 o                         
  -4   0   5         60.62         65.43         1.68 o                         
  -3   0   5        183.70        212.99         3.45 o                         
  -2   0   5         44.15         42.48         1.72 o                         
  -1   0   5          2.89          2.75         0.88 o                         
   0   0   5          4.27          7.81         0.60 o                         
   1   0   5         59.81         49.81         1.24 o                         
   2   0   5         83.96         97.97         1.99 o                         
   3   0   5         65.76         75.03         2.17 o                         
   4   0   5          5.10          7.63         0.88 o                         
   5   0   5          5.31          7.70         1.99 o                         
   6   0   5         14.78         15.57         2.24 o                         
   7   0   5          0.39          3.24         1.72 o                         
  -7   1   5          0.02          0.77         1.18 o                         
  -6   1   5         71.83         69.51         2.97 o                         
  -5   1   5         14.19         16.45         1.40 o                         
  -4   1   5          2.24          3.26         0.63 o                         
  -3   1   5         54.51         55.37         1.59 o                         
  -2   1   5         13.80         15.31         0.89 o                         
  -1   1   5        337.16        332.13         4.56 o                         
   0   1   5          2.47          3.20         0.54 o                         
   1   1   5        123.44        110.31         2.07 o                         
   2   1   5         25.70         30.75         1.07 o                         
   3   1   5         12.33         13.88         0.84 o                         
   4   1   5         13.80         19.67         1.98 o                         
   5   1   5         39.82         39.58         1.88 o                         
   6   1   5          2.13          0.04         0.69 o                         
   7   1   5          2.69          4.66         1.86 o                         
  -7   2   5          0.00          0.91         1.21 o                         
  -6   2   5          1.53          2.77         0.91 o                         
  -5   2   5          0.23          1.17         0.53 o                         
  -4   2   5          1.25          1.30         0.49 o                         
  -3   2   5          9.43          7.89         0.93 o                         
  -2   2   5        132.46        144.72         2.92 o                         
   0   2   5        268.92        306.70         4.17 o                         
   1   2   5        335.23        335.83        11.87 o                         
   2   2   5          0.48          0.13         0.27 o                         
   3   2   5         31.08         26.95         1.10 o                         
   4   2   5         11.46         10.92         1.56 o                         
   5   2   5         17.48         17.26         1.32 o                         
   6   2   5          0.76          1.91         0.88 o                         
   7   2   5          0.09          0.64         1.42 o                         
  -7   3   5          3.10          5.65         4.56 o                         
  -6   3   5          1.29          3.28         1.05 o                         
  -5   3   5          0.01          0.68         0.69 o                         
  -4   3   5         15.10         15.58         1.53 o                         
  -3   3   5          0.83          0.99         0.49 o                         
  -2   3   5         12.52         16.45         1.05 o                         
  -1   3   5         34.29         23.84         1.14 o                         
   0   3   5         39.69         43.46         1.52 o                         
   1   3   5         13.70         11.46         0.65 o                         
   2   3   5        209.79        195.40         3.18 o                         
   3   3   5         11.05          6.88         1.21 o                         
   4   3   5        190.07        153.22         3.56 o                         
   5   3   5          1.31          2.51         0.85 o                         
   6   3   5          6.29          8.44         1.96 o                         
  -7   4   5          1.83         -0.07         1.69 o                         
  -6   4   5          0.05          1.50         1.32 o                         
  -5   4   5          1.76          2.49         0.86 o                         
  -4   4   5         52.35         57.59         2.57 o                         
  -3   4   5         10.59         13.65         1.73 o                         
  -2   4   5          0.46          1.21         0.44 o                         
  -1   4   5          3.23          5.21         0.84 o                         
   0   4   5          0.81          0.56         0.43 o                         
   1   4   5        130.57        127.43         2.35 o                         
   2   4   5        188.25        180.28         3.16 o                         
   3   4   5         88.45         75.99         2.18 o                         
   4   4   5         13.82         11.60         2.12 o                         
   5   4   5          0.02         -0.08         1.12 o                         
   6   4   5          1.23          2.84         1.52 o                         
  -6   5   5          3.55          3.94         3.85 o                         
  -5   5   5         85.96         88.31         4.69 o                         
  -4   5   5         84.19         86.89         2.93 o                         
  -3   5   5          0.48          1.17         0.56 o                         
  -2   5   5          0.04          1.47         1.08 o                         
  -1   5   5         41.98         42.57         1.65 o                         
   0   5   5          5.82          8.72         0.92 o                         
   1   5   5         70.27         68.83         3.03 o                         
   2   5   5         55.67         49.22         1.63 o                         
   3   5   5          1.20          1.03         0.53 o                         
   4   5   5         24.23         23.38         1.31 o                         
   5   5   5          0.14          0.39         1.28 o                         
  -6   6   5          1.35          1.57         2.11 o                         
  -5   6   5         92.08         54.73         4.66 o                         
  -4   6   5         30.40         20.89         2.60 o                         
  -3   6   5          9.26         12.85         1.91 o                         
  -2   6   5          7.98          8.03         0.95 o                         
  -1   6   5         14.98         14.15         2.33 o                         
   0   6   5        238.72        237.66         3.84 o                         
   1   6   5        276.62        266.73         4.14 o                         
   2   6   5         13.46         14.38         1.03 o                         
   3   6   5          0.25          0.59         0.67 o                         
   4   6   5          1.54          0.76         0.80 o                         
   5   6   5          0.63          0.78         1.72 o                         
  -5   7   5          2.67          5.89         2.40 o                         
  -4   7   5          5.53          4.46         2.01 o                         
  -3   7   5          0.74          0.53         0.65 o                         
  -2   7   5          1.36          2.35         0.77 o                         
  -1   7   5         55.72         56.07         2.02 o                         
   0   7   5        172.97        173.63         5.56 o                         
   1   7   5         23.84         24.44         2.08 o                         
   2   7   5          8.50          9.19         1.24 o                         
   3   7   5          0.47          1.05         1.28 o                         
   4   7   5          0.29          0.29         1.05 o                         
  -4   8   5          1.50          0.34         1.52 o                         
  -3   8   5          0.98          0.59         1.32 o                         
  -2   8   5          3.65          0.93         1.02 o                         
  -1   8   5          0.51          0.82         1.11 o                         
   0   8   5         25.31         25.84         2.19 o                         
   1   8   5          2.33          1.81         0.71 o                         
   2   8   5          0.57          1.20         0.72 o                         
   3   8   5          3.96          3.33         1.14 o                         
  -2   9   5          7.21          4.12         1.77 o                         
  -1   9   5          0.10          2.55         1.52 o                         
   0   9   5          2.71          1.35         0.86 o                         
   1   9   5          0.22          1.19         1.23 o                         
   1 -10   6          4.17          5.25         1.18 o                         
   2 -10   6          0.40          1.35         0.85 o                         
  -2  -9   6         68.37         56.10         4.61 o                         
  -1  -9   6         65.61         67.04         4.61 o                         
   0  -9   6          0.02          1.11         0.60 o                         
   1  -9   6          0.97          0.54         0.56 o                         
   2  -9   6          0.35          0.15         0.60 o                         
   3  -9   6          2.98          4.04         1.50 o                         
   4  -9   6          0.30          0.54         1.18 o                         
  -3  -8   6          9.74          8.34         2.65 o                         
  -2  -8   6         14.49         17.80         3.14 o                         
  -1  -8   6          9.36         11.18         2.55 o                         
   0  -8   6          1.30          2.60         0.78 o                         
   1  -8   6          0.41          0.34         0.69 o                         
   2  -8   6         43.11         39.83         2.10 o                         
   3  -8   6        280.51        256.96         7.13 o                         
   4  -8   6         34.16         31.24         6.67 o                         
  -5  -7   6          4.56          7.11         1.13 o                         
  -4  -7   6          0.99          2.75         1.96 o                         
  -3  -7   6         31.73         25.64         3.48 o                         
  -2  -7   6          4.70          3.24         1.91 o                         
   0  -7   6          0.13          0.29         0.42 o                         
   1  -7   6          0.33          0.93         0.45 o                         
   2  -7   6          4.49          6.02         1.12 o                         
   3  -7   6          2.95          2.16         0.86 o                         
   4  -7   6          0.49          1.98         0.75 o                         
   5  -7   6          0.83          0.50         1.94 o                         
   6  -7   6          0.73          0.05         1.72 o                         
  -6  -6   6         17.01         17.71         1.86 o                         
  -5  -6   6         42.74         52.31         2.55 o                         
  -4  -6   6         23.47         24.24         1.41 o                         
  -3  -6   6         65.97         61.49         1.85 o                         
  -1  -6   6          1.06          2.38         0.43 o                         
   0  -6   6         39.18         37.18         1.46 o                         
   1  -6   6          0.63          0.93         0.40 o                         
   2  -6   6         64.16         60.24         1.96 o                         
   3  -6   6          0.24          1.06         0.67 o                         
   4  -6   6          1.11          2.51         0.83 o                         
   5  -6   6          5.66          3.18         0.84 o                         
   6  -6   6          0.81          0.58         1.03 o                         
  -6  -5   6         11.59         10.25         1.96 o                         
  -5  -5   6          2.35          3.99         0.90 o                         
  -4  -5   6        184.94        166.20         3.71 o                         
  -3  -5   6         78.73         67.82         2.80 o                         
  -2  -5   6          0.02          0.66         0.56 o                         
  -1  -5   6         48.45         49.01         1.46 o                         
   0  -5   6        109.20        109.22         1.80 o                         
   1  -5   6          2.75          3.09         0.45 o                         
   2  -5   6          0.48          1.14         0.48 o                         
   3  -5   6          0.28          2.06         0.68 o                         
   4  -5   6          2.27          4.24         1.06 o                         
   5  -5   6          9.19          8.75         1.22 o                         
   6  -5   6          1.11          0.83         1.00 o                         
  -6  -4   6          2.03          4.95         0.96 o                         
  -5  -4   6          2.23          2.16         0.63 o                         
  -4  -4   6        104.85         94.76         2.88 o                         
  -3  -4   6          1.74          2.73         0.39 o                         
  -2  -4   6          4.71          7.18         0.45 o                         
  -1  -4   6       1268.99       1375.95        14.52 o                         
   0  -4   6        162.49        175.58         2.54 o                         
   1  -4   6         17.10         19.01         0.93 o                         
   2  -4   6          0.21          0.36         0.39 o                         
   3  -4   6          0.00          0.74         0.43 o                         
   4  -4   6         81.85         92.69         2.62 o                         
   5  -4   6         23.42         25.96         2.80 o                         
   6  -4   6          0.12         -0.69         0.83 o                         
   7  -4   6          0.43          1.72         1.42 o                         
  -7  -3   6         10.31         12.36         2.75 o                         
  -6  -3   6          4.88          6.11         0.91 o                         
  -5  -3   6          2.84          2.55         0.63 o                         
  -4  -3   6         13.45         13.44         0.97 o                         
  -3  -3   6         19.46         20.71         0.83 o                         
  -2  -3   6         21.57         26.67         0.82 o                         
  -1  -3   6        117.71        113.57         1.88 o                         
   0  -3   6         42.59         39.26         1.02 o                         
   1  -3   6          1.40          1.79         0.43 o                         
   2  -3   6         18.87         19.64         1.23 o                         
   3  -3   6         25.41         26.96         1.24 o                         
   4  -3   6        136.87        132.98         3.76 o                         
   5  -3   6          2.16          2.52         0.78 o                         
   6  -3   6          0.82          1.71         1.23 o                         
   7  -3   6          3.81          2.72         4.93 o                         
  -7  -2   6          0.48          1.28         2.94 o                         
  -6  -2   6          0.85          1.23         0.65 o                         
  -5  -2   6         22.61         23.03         1.25 o                         
  -4  -2   6          0.16          0.91         0.71 o                         
  -3  -2   6         66.29         64.47         1.80 o                         
  -2  -2   6         46.58         51.49         2.16 o                         
  -1  -2   6          3.73          7.52         0.58 o                         
   0  -2   6        211.40        219.74         3.61 o                         
   1  -2   6          0.66          1.87         0.36 o                         
   2  -2   6        115.73        126.80         2.77 o                         
   3  -2   6         25.93         25.31         1.15 o                         
   4  -2   6         28.77         28.09         1.59 o                         
   5  -2   6          0.06         -0.15         0.44 o                         
   6  -2   6          0.00          0.51         0.97 o                         
   7  -2   6          3.67          2.55         2.28 o                         
  -7  -1   6          0.72         -1.32         1.32 o                         
  -6  -1   6          2.56          2.25         0.86 o                         
  -5  -1   6         95.88         85.12         2.79 o                         
  -4  -1   6          0.50          0.28         0.45 o                         
  -3  -1   6          9.36         10.79         1.00 o                         
  -2  -1   6         94.22        100.50         1.96 o                         
  -1  -1   6         36.82         35.91         1.04 o                         
   0  -1   6        214.03        202.04         3.02 o                         
   1  -1   6         91.94         89.16         1.88 o                         
   2  -1   6        133.85        122.47         2.82 o                         
   3  -1   6          2.41          2.90         0.52 o                         
   4  -1   6         11.56         11.09         1.12 o                         
   5  -1   6          4.27          6.14         1.01 o                         
   6  -1   6          4.37          6.14         2.11 o                         
   7  -1   6          0.05         -0.85         1.57 o                         
  -7   0   6          4.29          1.06         1.99 o                         
  -6   0   6         27.40         27.48         1.99 o                         
  -5   0   6         10.38         17.77         1.79 o                         
  -4   0   6         11.65         12.64         1.25 o                         
  -3   0   6          0.00          1.05         0.41 o                         
  -2   0   6        168.77        194.43         3.61 o                         
  -1   0   6        107.74        118.43         2.48 o                         
   1   0   6        215.25        244.37        12.17 o                         
   2   0   6        146.21        139.55         3.01 o                         
   3   0   6          4.75          8.64         1.26 o                         
   4   0   6          6.46          7.74         0.91 o                         
   5   0   6          2.86          2.56         0.82 o                         
   6   0   6          3.10          1.51         1.12 o                         
   7   0   6          0.75          3.19         1.96 o                         
  -7   1   6          2.21          1.50         2.31 o                         
  -6   1   6         33.32         30.22         1.93 o                         
  -5   1   6         12.03         11.58         1.30 o                         
  -4   1   6          1.22          1.38         1.10 o                         
  -3   1   6         36.38         33.28         1.55 o                         
  -2   1   6          9.36         11.05         0.83 o                         
  -1   1   6         56.33         52.80         1.62 o                         
   0   1   6        303.33        284.34         4.01 o                         
   1   1   6         48.75         55.10         1.43 o                         
   2   1   6         12.57         10.92         1.24 o                         
   3   1   6        144.48        140.58         2.81 o                         
   4   1   6          7.05          7.33         1.15 o                         
   5   1   6         92.76         85.10         3.52 o                         
   6   1   6          0.58          0.51         0.68 o                         
   7   1   6          0.11         -1.42         2.35 o                         
  -7   2   6          1.57          0.02         1.02 o                         
  -6   2   6          3.73          3.20         1.03 o                         
  -5   2   6          0.30          1.16         0.53 o                         
  -4   2   6         41.97         42.44         2.24 o                         
  -3   2   6         68.60         61.29         1.80 o                         
  -2   2   6          1.80          6.39         0.71 o                         
  -1   2   6        214.86        236.08         3.64 o                         
   0   2   6         26.77         31.01         1.30 o                         
   1   2   6          7.16         10.06         1.23 o                         
   2   2   6         33.06         37.12         1.54 o                         
   3   2   6        149.22        151.13         4.23 o                         
   4   2   6         38.59         34.42         1.66 o                         
   5   2   6          1.13          0.53         0.89 o                         
   6   2   6          0.00          0.43         1.24 o                         
  -7   3   6          2.54          3.71         1.94 o                         
  -6   3   6          0.61          0.27         1.45 o                         
  -5   3   6          0.65          0.57         0.52 o                         
  -4   3   6        100.95        100.51         2.25 o                         
  -3   3   6         50.58         55.82         2.22 o                         
  -2   3   6         70.61         70.83         2.14 o                         
  -1   3   6          0.38          0.09         0.39 o                         
   0   3   6         82.92         80.08         2.41 o                         
   1   3   6          7.41          9.76         0.91 o                         
   2   3   6         11.20         11.69         0.99 o                         
   3   3   6        149.58        125.39         3.04 o                         
   4   3   6         19.07         15.88         1.29 o                         
   5   3   6          7.70         10.09         2.23 o                         
   6   3   6          2.45         -0.49         2.06 o                         
  -7   4   6          0.09          5.30         2.31 o                         
  -6   4   6          2.46          1.93         1.05 o                         
  -5   4   6          0.00          1.82         1.07 o                         
  -4   4   6         94.42         97.52         2.98 o                         
  -3   4   6         24.62         28.72         1.47 o                         
  -2   4   6         15.63         18.72         1.04 o                         
  -1   4   6         65.27         70.28         3.46 o                         
   0   4   6          0.68          1.03         0.52 o                         
   1   4   6         70.37         72.81         2.07 o                         
   2   4   6        139.60        142.87         3.16 o                         
   3   4   6          0.03          0.84         0.56 o                         
   4   4   6          0.11          0.24         0.54 o                         
   5   4   6          0.83          0.71         0.83 o                         
   6   4   6          1.04         -0.29         1.18 o                         
  -6   5   6         18.34         22.71         3.97 o                         
  -5   5   6         61.97         53.94         5.91 o                         
  -4   5   6         47.22         46.22         2.21 o                         
  -3   5   6         46.08         46.65         2.48 o                         
  -2   5   6          0.23         -0.51         0.51 o                         
  -1   5   6          4.83          6.37         0.86 o                         
   0   5   6         89.33         89.32         2.42 o                         
   1   5   6        297.12        294.31         5.14 o                         
   2   5   6         95.56         90.00         2.52 o                         
   3   5   6         13.39         13.44         1.22 o                         
   4   5   6          6.09          5.83         1.05 o                         
   5   5   6          0.60          2.11         1.47 o                         
  -6   6   6          5.86         11.38         3.29 o                         
  -4   6   6         25.08         27.54         2.22 o                         
  -3   6   6         21.91         23.80         2.65 o                         
  -2   6   6          2.86          3.12         0.93 o                         
  -1   6   6         43.53         42.20         1.47 o                         
   0   6   6         64.05         67.33         1.87 o                         
   1   6   6          0.90          2.24         0.82 o                         
   2   6   6          1.60          2.87         0.72 o                         
   3   6   6          0.00          0.44         0.62 o                         
   4   6   6          0.25          0.06         1.59 o                         
  -5   7   6          2.19         12.21         3.68 o                         
  -4   7   6         11.33         12.56         2.89 o                         
  -3   7   6          0.44          1.00         0.83 o                         
  -2   7   6          0.02          1.40         0.87 o                         
  -1   7   6         92.46         88.82         5.71 o                         
   0   7   6         20.21         20.24         1.63 o                         
   1   7   6          2.36          2.01         0.83 o                         
   2   7   6          2.43          4.25         1.06 o                         
   3   7   6          6.18          4.79         1.47 o                         
  -4   8   6          3.21          6.33         2.31 o                         
  -3   8   6          5.54          6.28         2.55 o                         
  -2   8   6          6.53          9.61         2.26 o                         
  -1   8   6          4.30          4.21         1.14 o                         
   0   8   6          0.00         -0.04         0.73 o                         
   1   8   6          0.11          1.92         0.89 o                         
   2   8   6          0.42          1.27         0.78 o                         
  -1 -10   7          1.88          1.23         1.67 o                         
   0 -10   7          1.56          0.05         1.67 o                         
   1 -10   7          0.02          1.01         0.59 o                         
   2 -10   7          0.77         -1.02         1.28 o                         
  -3  -9   7          2.53          2.70         2.21 o                         
  -2  -9   7         60.00         59.63         4.86 o                         
  -1  -9   7         12.35         12.85         4.17 o                         
   0  -9   7          0.68          1.21         0.64 o                         
   1  -9   7          0.16         -0.25         0.78 o                         
   2  -9   7          0.41          1.18         1.08 o                         
   4  -9   7          0.20          0.10         1.28 o                         
  -3  -8   7          0.08         -1.08         1.67 o                         
  -2  -8   7         31.56         29.91         3.48 o                         
   0  -8   7          1.70          2.42         0.55 o                         
   1  -8   7          7.14          8.75         1.09 o                         
   2  -8   7         34.35         36.46         2.01 o                         
   3  -8   7          3.52          6.27         1.30 o                         
   4  -8   7          0.01          2.21         1.72 o                         
   5  -8   7          0.44         -0.20         1.47 o                         
  -5  -7   7          0.23          1.41         0.54 o                         
  -4  -7   7          0.02         -1.03         1.77 o                         
  -3  -7   7         70.35         71.70         5.44 o                         
  -1  -7   7          0.85          1.55         0.38 o                         
   0  -7   7          8.91         10.65         0.95 o                         
   1  -7   7          6.93          9.01         0.91 o                         
   2  -7   7          4.59          5.68         0.82 o                         
   3  -7   7          0.51          1.39         0.63 o                         
   4  -7   7          0.12         -0.23         0.60 o                         
   5  -7   7          2.28          1.52         1.81 o                         
   6  -7   7          1.63          1.03         1.42 o                         
  -6  -6   7          2.34          7.06         1.42 o                         
  -5  -6   7          9.31         13.01         1.24 o                         
  -4  -6   7          0.19          1.51         0.55 o                         
  -3  -6   7         56.52         57.30         2.19 o                         
  -2  -6   7          4.90          6.18         0.66 o                         
  -1  -6   7          0.00         -0.02         0.44 o                         
   0  -6   7        156.16        162.71         2.75 o                         
   1  -6   7          0.89          1.82         0.47 o                         
   2  -6   7          7.22         11.07         1.00 o                         
   3  -6   7          4.82          2.62         0.64 o                         
   4  -6   7          0.45          2.23         0.95 o                         
   5  -6   7          7.50          6.35         1.11 o                         
   6  -6   7          0.54         -1.82         4.54 o                         
  -6  -5   7         31.38         33.22         2.10 o                         
  -5  -5   7          1.01          1.01         0.70 o                         
  -4  -5   7         27.41         23.92         1.41 o                         
  -3  -5   7          3.19          4.41         0.91 o                         
  -2  -5   7         15.48         15.17         0.92 o                         
  -1  -5   7         53.85         55.66         1.73 o                         
   0  -5   7        104.44         96.70         1.74 o                         
   1  -5   7         16.39         15.02         0.75 o                         
   2  -5   7          1.18          0.77         0.50 o                         
   3  -5   7          2.15          3.40         0.78 o                         
   4  -5   7          7.50          5.09         1.05 o                         
   5  -5   7         18.54         12.73         2.35 o                         
   6  -5   7          1.79         -0.55         2.84 o                         
  -6  -4   7          5.34          8.07         1.54 o                         
  -5  -4   7          0.20          0.58         0.57 o                         
  -4  -4   7          3.94          5.30         0.75 o                         
  -3  -4   7         30.04         35.56         1.20 o                         
  -2  -4   7          5.05          8.48         0.51 o                         
  -1  -4   7         85.03         96.49         1.83 o                         
   0  -4   7          7.36          9.06         0.59 o                         
   1  -4   7        139.77        145.07         2.59 o                         
   2  -4   7          8.31          9.99         1.34 o                         
   3  -4   7         55.40         59.20         1.84 o                         
   4  -4   7          7.97         13.26         2.02 o                         
   5  -4   7          0.18         -0.60         0.60 o                         
   6  -4   7          0.04         -0.62         0.98 o                         
   7  -4   7          0.90         -1.11         2.40 o                         
  -7  -3   7          1.12          1.91         1.91 o                         
  -6  -3   7          0.04          0.27         0.57 o                         
  -5  -3   7          0.52          1.38         0.61 o                         
  -4  -3   7         35.85         36.46         2.75 o                         
  -3  -3   7          0.47          1.12         0.34 o                         
  -2  -3   7          4.00          4.12         0.67 o                         
  -1  -3   7         12.56         11.96         0.60 o                         
   0  -3   7          7.33          6.88         1.04 o                         
   1  -3   7         23.69         22.13         1.27 o                         
   2  -3   7         48.56         40.51         1.37 o                         
   3  -3   7          0.40          1.18         0.54 o                         
   4  -3   7         24.91         26.63         1.37 o                         
   5  -3   7          7.82          6.92         1.04 o                         
   6  -3   7          0.18          0.15         1.04 o                         
   7  -3   7          0.10         -1.17         1.17 o                         
  -7  -2   7          9.13         13.39         3.68 o                         
  -6  -2   7         22.59         21.28         1.65 o                         
  -5  -2   7        148.19        133.98         4.11 o                         
  -4  -2   7         39.37         33.26         1.51 o                         
  -3  -2   7        135.08        142.85         2.61 o                         
  -2  -2   7          5.36          9.08         0.83 o                         
  -1  -2   7        249.98        264.39         3.91 o                         
   0  -2   7          1.60          2.65         0.42 o                         
   1  -2   7        320.85        348.68         5.64 o                         
   2  -2   7         56.84         63.18         2.09 o                         
   3  -2   7          0.03          1.38         0.49 o                         
   4  -2   7          2.19          1.48         0.57 o                         
   5  -2   7          0.12          0.70         0.98 o                         
   6  -2   7          0.88          0.99         0.92 o                         
   7  -2   7          0.01          0.15         2.35 o                         
  -7  -1   7         14.45         21.78         3.83 o                         
  -6  -1   7          1.25          2.10         0.85 o                         
  -5  -1   7        106.39         90.77         2.93 o                         
  -4  -1   7         10.05         11.25         2.09 o                         
  -3  -1   7          7.85         10.12         1.05 o                         
  -2  -1   7          5.92          6.02         0.67 o                         
  -1  -1   7          1.99          2.38         0.41 o                         
   0  -1   7        271.60        264.40         3.81 o                         
   1  -1   7         95.92         85.94         1.89 o                         
   2  -1   7          5.42          4.64         0.80 o                         
   3  -1   7         14.54         10.18         1.05 o                         
   4  -1   7         22.86         25.12         1.32 o                         
   5  -1   7          5.62          6.64         1.21 o                         
   6  -1   7         25.13         20.47         2.98 o                         
   7  -1   7          0.38          0.44         1.52 o                         
  -7   0   7          0.00          0.20         1.37 o                         
  -6   0   7         14.75          9.39         1.10 o                         
  -5   0   7          8.46         10.59         1.50 o                         
  -4   0   7          1.70          0.47         0.37 o                         
  -3   0   7        108.52        106.21         2.34 o                         
  -2   0   7         11.29         10.97         0.98 o                         
  -1   0   7        503.28        563.46         9.88 o                         
   0   0   7       1459.29       1604.57        27.92 o                         
   1   0   7         30.39         31.60         1.58 o                         
   2   0   7         11.14         14.37         0.94 o                         
   3   0   7          6.40          5.60         0.98 o                         
   4   0   7          7.73          9.75         2.39 o                         
   5   0   7          0.00          1.20         0.75 o                         
   6   0   7          0.41         -0.49         0.74 o                         
   7   0   7          0.17         -0.49         1.86 o                         
  -7   1   7          0.29         -0.07         1.23 o                         
  -6   1   7          0.75          1.10         0.75 o                         
  -5   1   7          0.03          0.34         0.58 o                         
  -4   1   7          2.63          2.88         0.69 o                         
  -3   1   7         22.92         23.23         1.13 o                         
  -2   1   7          0.61          1.01         0.54 o                         
  -1   1   7        204.76        210.01         3.39 o                         
   0   1   7         93.87         81.32         2.13 o                         
   1   1   7         36.39         33.29         1.17 o                         
   2   1   7          1.96          2.40         0.47 o                         
   3   1   7         14.21         16.99         1.13 o                         
   4   1   7        151.01        131.16         3.47 o                         
   5   1   7         29.55         18.05         3.07 o                         
   6   1   7          0.06          0.15         1.13 o                         
  -7   2   7          1.85          0.02         2.65 o                         
  -6   2   7          1.69          5.10         1.52 o                         
  -5   2   7          5.10          5.35         0.85 o                         
  -4   2   7          9.27         12.87         1.12 o                         
  -3   2   7          2.14          4.09         0.69 o                         
  -2   2   7          8.60          9.36         0.87 o                         
  -1   2   7         26.84         30.46         1.16 o                         
   0   2   7        102.97         98.66         2.25 o                         
   1   2   7         32.33         30.37         1.22 o                         
   2   2   7         63.28         56.84         1.66 o                         
   3   2   7         13.18         12.78         2.06 o                         
   4   2   7         25.67         22.10         1.94 o                         
   5   2   7          1.07          2.21         2.26 o                         
   6   2   7          0.25         -0.20         1.42 o                         
  -7   3   7          3.21          3.30         1.67 o                         
  -6   3   7          0.88          2.06         2.43 o                         
  -5   3   7         82.51         82.68         2.50 o                         
  -4   3   7        310.32        302.04         6.90 o                         
  -3   3   7        127.38        116.11         5.11 o                         
  -2   3   7         53.75         58.55         1.78 o                         
  -1   3   7          1.90          2.40         0.56 o                         
   0   3   7          0.43          0.83         0.38 o                         
   1   3   7         99.46         95.70         2.15 o                         
   2   3   7        308.02        302.05         5.40 o                         
   3   3   7         67.27         69.32         2.26 o                         
   4   3   7          1.23          0.75         0.60 o                         
   5   3   7         20.98         13.30         1.75 o                         
   6   3   7          0.84         -1.23         1.23 o                         
  -6   4   7          4.48          4.15         2.35 o                         
  -5   4   7         73.19         72.84         2.93 o                         
  -4   4   7        252.67        256.53         4.46 o                         
  -3   4   7         33.01         32.04         1.72 o                         
  -2   4   7         54.48         53.23         2.03 o                         
  -1   4   7          0.77          1.17         0.59 o                         
   0   4   7        213.67        203.66         4.09 o                         
   1   4   7        579.87        585.35         8.81 o                         
   2   4   7         77.67         72.68         2.24 o                         
   3   4   7          0.00          0.80         0.56 o                         
   4   4   7          1.56          2.05         0.72 o                         
   5   4   7          1.59          4.36         1.62 o                         
  -6   5   7          1.14          0.98         2.94 o                         
  -5   5   7          0.38          0.19         0.91 o                         
  -4   5   7          1.59          1.61         0.74 o                         
  -3   5   7          9.78         13.44         3.87 o                         
  -2   5   7          1.05          3.63         1.37 o                         
  -1   5   7          0.60          0.29         0.54 o                         
   0   5   7        404.22        390.06         7.64 o                         
   1   5   7         89.86         87.64         2.70 o                         
   2   5   7          6.87          7.66         1.32 o                         
   3   5   7          4.90          7.61         1.02 o                         
   4   5   7         10.80         12.39         1.70 o                         
   5   5   7         11.81         13.39         2.65 o                         
  -5   6   7          7.58         10.79         2.99 o                         
  -4   6   7          0.69         -0.25         0.82 o                         
  -3   6   7          0.15         -0.02         0.67 o                         
  -2   6   7          0.23          0.88         0.41 o                         
  -1   6   7          0.71          1.49         0.58 o                         
   0   6   7         58.46         55.05         1.83 o                         
   1   6   7          6.08          6.11         0.89 o                         
   2   6   7          0.01         -0.42         0.62 o                         
   3   6   7          2.13          1.91         0.90 o                         
   4   6   7         17.85         21.09         2.50 o                         
  -4   7   7          0.00          4.07         1.96 o                         
  -3   7   7          9.65          8.73         2.01 o                         
  -2   7   7          0.02          0.82         0.74 o                         
  -1   7   7          8.39          8.91         1.54 o                         
   0   7   7          0.07          0.22         0.89 o                         
   1   7   7          8.06          6.95         1.15 o                         
   2   7   7          5.85          8.14         1.81 o                         
   3   7   7         12.90         14.29         1.77 o                         
  -3   8   7         22.40         20.55         3.48 o                         
  -2   8   7         10.41         10.64         2.45 o                         
  -1   8   7          1.19         -0.15         1.47 o                         
   0   8   7          0.52          0.88         0.93 o                         
   1   8   7          0.00          0.74         0.82 o                         
  -1 -10   8          2.09          3.09         1.86 o                         
   1 -10   8          0.11          1.35         0.79 o                         
   2 -10   8          0.03          0.34         0.69 o                         
  -3  -9   8          0.46         -1.37         2.06 o                         
  -2  -9   8          4.66          4.66         2.01 o                         
  -1  -9   8          4.89          0.49         1.37 o                         
   0  -9   8          0.27          1.72         0.74 o                         
   1  -9   8          0.56          2.90         1.01 o                         
   2  -9   8          0.01         -0.64         0.64 o                         
   3  -9   8          3.89          4.81         2.01 o                         
   4  -9   8          0.22          0.54         1.67 o                         
  -4  -8   8         15.13         14.76         3.53 o                         
  -3  -8   8          8.57          8.53         2.65 o                         
  -2  -8   8          2.27          8.68         2.40 o                         
  -1  -8   8          1.58          2.21         0.59 o                         
   0  -8   8          9.28          9.02         1.08 o                         
   1  -8   8          1.54          2.15         1.05 o                         
   2  -8   8          3.43          4.48         0.95 o                         
   3  -8   8          8.24          7.20         1.06 o                         
   4  -8   8          0.31         -0.15         1.32 o                         
   5  -8   8          0.46          1.03         1.72 o                         
  -5  -7   8         24.59         28.22         1.35 o                         
  -4  -7   8          1.70          2.10         0.76 o                         
  -3  -7   8         50.91         53.11         4.66 o                         
  -2  -7   8          1.66          2.60         0.69 o                         
  -1  -7   8          6.50          6.33         1.08 o                         
   1  -7   8         32.84         32.14         1.30 o                         
   2  -7   8          3.18          4.84         0.78 o                         
   3  -7   8          0.46         -0.53         0.53 o                         
   4  -7   8          0.38          0.46         0.64 o                         
   5  -7   8          0.21          2.01         1.72 o                         
  -5  -6   8          3.70          6.73         1.31 o                         
  -4  -6   8          5.81          5.24         0.77 o                         
  -3  -6   8          8.08          9.91         1.37 o                         
  -2  -6   8         14.51         15.66         0.94 o                         
  -1  -6   8         68.58         64.90         1.99 o                         
   0  -6   8        154.55        160.43         2.92 o                         
   1  -6   8          0.02          0.76         0.43 o                         
   2  -6   8         14.46         13.87         1.14 o                         
   3  -6   8          2.49          3.54         0.76 o                         
   4  -6   8         20.75         16.42         1.96 o                         
   5  -6   8         17.78          9.81         1.54 o                         
   6  -6   8          0.85          0.44         1.86 o                         
  -6  -5   8          1.38          0.47         0.86 o                         
  -5  -5   8          0.48         -0.34         0.55 o                         
  -4  -5   8          1.12          1.06         0.57 o                         
  -3  -5   8          1.42          2.16         0.62 o                         
  -2  -5   8          0.13         -0.17         0.56 o                         
  -1  -5   8          4.31          5.21         0.46 o                         
   0  -5   8          2.35          3.09         0.44 o                         
   1  -5   8          1.00          1.04         0.41 o                         
   2  -5   8          1.93          1.29         0.55 o                         
   3  -5   8          2.71          2.99         0.94 o                         
   4  -5   8         12.52         11.48         1.31 o                         
   5  -5   8         11.92         13.41         3.89 o                         
   6  -5   8          1.98          0.95         3.90 o                         
  -6  -4   8          3.12          5.41         1.54 o                         
  -5  -4   8         19.87         20.34         1.20 o                         
  -4  -4   8        128.21        107.99         3.05 o                         
  -3  -4   8          8.72          7.73         0.83 o                         
  -2  -4   8        156.72        160.27         3.09 o                         
  -1  -4   8         22.74         25.37         0.88 o                         
   0  -4   8         33.90         37.63         1.18 o                         
   1  -4   8          8.14          9.16         0.89 o                         
   2  -4   8          0.19          0.71         0.38 o                         
   3  -4   8          9.26         11.16         1.34 o                         
   4  -4   8         11.98         15.44         2.41 o                         
   5  -4   8          0.00         -0.12         0.89 o                         
   6  -4   8          0.06         -0.09         0.99 o                         
  -7  -3   8          6.29          5.79         2.21 o                         
  -6  -3   8          3.75          4.93         0.92 o                         
  -5  -3   8         16.55         14.68         1.37 o                         
  -4  -3   8        106.19         80.24         2.92 o                         
  -3  -3   8          0.38          0.99         0.45 o                         
  -2  -3   8         15.56         16.27         0.78 o                         
  -1  -3   8          5.12          5.42         0.55 o                         
   0  -3   8         14.37         14.30         0.74 o                         
   1  -3   8         77.01         70.90         1.74 o                         
   2  -3   8          3.73          5.26         0.83 o                         
   3  -3   8         22.55         25.11         2.20 o                         
   4  -3   8          5.31          6.01         0.88 o                         
   5  -3   8          0.76          1.54         0.86 o                         
   6  -3   8          2.07          4.69         1.59 o                         
   7  -3   8          3.91          2.99         1.44 o                         
  -7  -2   8          0.09          1.37         1.21 o                         
  -6  -2   8          0.10          1.93         0.75 o                         
  -5  -2   8          1.65          0.81         0.53 o                         
  -4  -2   8         17.21         21.33         1.30 o                         
  -3  -2   8          0.53          0.36         0.34 o                         
  -2  -2   8         25.73         20.18         0.89 o                         
  -1  -2   8          1.04          2.73         0.68 o                         
   0  -2   8        820.17        882.92        10.29 o                         
   1  -2   8       1217.82       1318.10        14.88 o                         
   2  -2   8          5.26          7.35         0.80 o                         
   3  -2   8          8.89          8.93         1.53 o                         
   4  -2   8          9.76         12.26         1.48 o                         
   5  -2   8          1.45          2.23         0.99 o                         
   6  -2   8          2.13          1.77         1.17 o                         
   7  -2   8          0.24          0.49         1.67 o                         
  -7  -1   8         27.57         35.46         3.53 o                         
  -6  -1   8          0.03          0.02         0.90 o                         
  -5  -1   8          8.98         10.50         2.01 o                         
  -4  -1   8          6.48          5.62         0.88 o                         
  -3  -1   8          7.43          8.30         1.06 o                         
  -2  -1   8          9.82         13.24         0.99 o                         
  -1  -1   8         11.11         13.16         0.90 o                         
   0  -1   8         15.02         20.86         1.29 o                         
   1  -1   8        266.41        247.73         3.89 o                         
   2  -1   8          1.30          1.68         0.51 o                         
   3  -1   8         18.39         19.09         1.29 o                         
   4  -1   8         31.57         33.54         1.58 o                         
   5  -1   8         63.00         67.15         2.75 o                         
   6  -1   8         12.62          8.71         1.64 o                         
   7  -1   8          0.62          3.73         2.35 o                         
  -7   0   8         13.17         27.02         4.27 o                         
  -6   0   8          0.26          1.12         0.71 o                         
  -5   0   8         26.03         25.84         2.84 o                         
  -4   0   8         13.29         14.83         1.80 o                         
  -3   0   8          4.39          5.61         0.69 o                         
  -2   0   8        186.31        177.61         3.67 o                         
  -1   0   8         18.80         16.95         0.94 o                         
   0   0   8         12.62         17.24         0.91 o                         
   1   0   8         26.38         24.83         1.12 o                         
   2   0   8         28.54         29.94         1.76 o                         
   3   0   8        164.66        163.45         3.82 o                         
   4   0   8        101.25         97.65         3.05 o                         
   5   0   8         26.72         25.88         1.90 o                         
   6   0   8          0.70          0.97         2.23 o                         
  -7   1   8          1.32          1.67         1.47 o                         
  -6   1   8         13.21         13.79         1.38 o                         
  -5   1   8          0.30          1.23         0.86 o                         
  -4   1   8        137.86        128.57         2.98 o                         
  -3   1   8        579.66        523.47         8.35 o                         
  -2   1   8         23.78         24.79         1.31 o                         
  -1   1   8          0.13         -0.28         0.28 o                         
   0   1   8          2.88          4.05         0.60 o                         
   1   1   8          9.50         13.69         1.34 o                         
   2   1   8         47.53         46.74         1.55 o                         
   3   1   8        215.04        209.93         3.93 o                         
   4   1   8          0.00          0.91         1.12 o                         
   5   1   8          1.56          2.89         0.83 o                         
   6   1   8         11.35          7.75         2.26 o                         
  -7   2   8          0.00          2.20         1.77 o                         
  -6   2   8          6.91          6.10         1.23 o                         
  -5   2   8          3.63          7.03         2.84 o                         
  -4   2   8        195.57        203.51         4.66 o                         
  -3   2   8        746.64        742.53        11.15 o                         
  -2   2   8         30.33         33.38         1.72 o                         
  -1   2   8         21.98         19.02         0.99 o                         
   0   2   8         32.70         32.72         1.24 o                         
   1   2   8        232.90        232.62         4.49 o                         
   2   2   8        803.05        822.16        13.20 o                         
   3   2   8        128.82        124.48         3.24 o                         
   4   2   8          0.06          0.70         0.74 o                         
   5   2   8          1.94          1.28         1.06 o                         
   6   2   8          1.95          1.96         1.57 o                         
  -7   3   8          1.44          3.48         1.91 o                         
  -6   3   8          0.62          4.14         1.56 o                         
  -5   3   8         21.50         21.91         2.61 o                         
  -4   3   8         24.07         21.06         1.43 o                         
  -3   3   8        104.17        101.97         2.62 o                         
  -2   3   8          0.19          1.73         0.58 o                         
  -1   3   8          0.00          1.29         0.42 o                         
   0   3   8         13.79         13.00         1.07 o                         
   1   3   8        735.78        700.65        17.06 o                         
   2   3   8         82.40         80.96         2.49 o                         
   3   3   8         80.24         72.86         2.41 o                         
   4   3   8          0.65          1.69         0.62 o                         
   5   3   8          4.27          2.75         3.85 o                         
   6   3   8          7.71         12.56         3.19 o                         
  -6   4   8         16.43         17.44         4.39 o                         
  -5   4   8          1.06          1.52         0.72 o                         
  -4   4   8         19.69         19.40         2.22 o                         
  -3   4   8         27.64         26.89         1.63 o                         
  -2   4   8         22.69         24.39         1.48 o                         
  -1   4   8          2.07          2.60         0.63 o                         
   0   4   8          9.62         11.45         1.11 o                         
   1   4   8         58.49         52.77         1.95 o                         
   2   4   8         14.52         15.83         1.67 o                         
   3   4   8          0.34          1.51         0.63 o                         
   4   4   8          0.58          0.46         0.67 o                         
   5   4   8         16.69         26.43         4.02 o                         
  -6   5   8          0.92          6.57         3.33 o                         
  -5   5   8          3.24          1.83         1.18 o                         
  -4   5   8         24.84         17.35         1.13 o                         
  -3   5   8         13.88         17.71         1.64 o                         
  -2   5   8          9.67         10.36         1.43 o                         
  -1   5   8          5.11          6.17         0.96 o                         
   0   5   8          7.73          7.79         1.04 o                         
   1   5   8         14.56         13.57         1.77 o                         
   2   5   8         14.07         16.94         1.67 o                         
   3   5   8         28.12         30.74         1.70 o                         
   4   5   8          8.06          9.45         1.98 o                         
  -5   6   8          2.43         -0.78         1.18 o                         
  -4   6   8         18.20         19.91         3.24 o                         
  -3   6   8          8.14          9.30         1.66 o                         
  -2   6   8         62.90         57.60         2.98 o                         
  -1   6   8         26.76         25.49         1.60 o                         
   0   6   8          5.05          5.39         1.05 o                         
   1   6   8          1.30          1.43         0.68 o                         
   2   6   8          0.33          0.28         0.69 o                         
   3   6   8          0.00          0.91         0.88 o                         
   4   6   8          0.05          0.25         1.47 o                         
  -4   7   8          6.72          6.42         2.70 o                         
  -3   7   8          0.35          6.38         2.26 o                         
  -2   7   8          2.25          2.11         2.21 o                         
  -1   7   8         20.08         14.80         2.68 o                         
   0   7   8          2.37          2.78         0.89 o                         
   1   7   8          1.32          1.92         0.82 o                         
   2   7   8         12.46         15.25         3.02 o                         
  -3   8   8          0.10         -1.47         1.47 o                         
  -2   8   8          2.63          5.39         1.96 o                         
  -1   8   8          2.16          0.83         1.32 o                         
   0   8   8          0.00         -0.49         1.28 o                         
  -1 -10   9          1.77          5.30         2.35 o                         
   0 -10   9          0.04         -0.18         0.55 o                         
   1 -10   9          6.19          5.64         1.52 o                         
  -3  -9   9          3.93          2.99         2.55 o                         
  -2  -9   9         31.39         34.67         4.12 o                         
   0  -9   9          1.02          1.91         0.61 o                         
   1  -9   9         10.89         10.62         1.45 o                         
   3  -9   9          0.11          1.08         1.52 o                         
  -4  -8   9          1.54          3.04         2.55 o                         
  -3  -8   9          8.46          8.53         2.84 o                         
  -1  -8   9          0.85          1.74         0.47 o                         
   0  -8   9         27.25         25.69         1.40 o                         
   1  -8   9         44.86         44.52         3.95 o                         
   2  -8   9          0.01          0.04         0.69 o                         
   3  -8   9          0.30          2.56         0.93 o                         
   4  -8   9          0.12          1.77         1.57 o                         
  -5  -7   9          8.06          9.36         1.44 o                         
  -4  -7   9          0.00          0.90         0.75 o                         
  -3  -7   9          0.60          0.54         0.54 o                         
  -2  -7   9          0.78          1.63         0.50 o                         
  -1  -7   9          2.38          2.59         0.64 o                         
   0  -7   9         11.57         12.42         1.25 o                         
   1  -7   9          6.51          8.38         0.91 o                         
   2  -7   9          0.38          0.59         0.51 o                         
   3  -7   9          0.83          0.84         0.62 o                         
   4  -7   9          0.00          1.05         0.90 o                         
   5  -7   9          5.40          7.55         2.26 o                         
  -5  -6   9          0.54          0.59         0.94 o                         
  -4  -6   9          3.08          3.52         0.71 o                         
  -3  -6   9         18.92         18.56         1.32 o                         
  -2  -6   9          0.04         -0.54         0.64 o                         
  -1  -6   9         16.46         16.89         1.13 o                         
   0  -6   9          9.57         11.59         0.88 o                         
   1  -6   9          1.67          1.75         0.55 o                         
   2  -6   9          0.10          0.58         0.55 o                         
   3  -6   9          3.10          2.08         0.98 o                         
   4  -6   9          0.37          0.41         0.62 o                         
   5  -6   9          1.45          0.28         0.86 o                         
   6  -6   9          0.04          1.67         1.91 o                         
  -6  -5   9          7.35          6.50         1.76 o                         
  -5  -5   9          0.47          2.52         1.04 o                         
  -4  -5   9         12.37         13.98         2.11 o                         
  -3  -5   9         42.84         38.96         1.52 o                         
  -2  -5   9          0.13          0.28         0.34 o                         
  -1  -5   9          8.95         10.68         0.91 o                         
   0  -5   9          4.22          4.61         0.70 o                         
   1  -5   9          3.46          4.00         0.77 o                         
   2  -5   9          2.39          3.19         0.70 o                         
   3  -5   9          5.87          5.18         1.10 o                         
   4  -5   9          1.83          1.48         0.76 o                         
   5  -5   9          0.23         -0.77         0.77 o                         
   6  -5   9          0.10          1.84         1.25 o                         
  -6  -4   9          4.00          5.97         1.52 o                         
  -5  -4   9         12.34         10.82         1.12 o                         
  -4  -4   9         28.12         26.24         1.29 o                         
  -3  -4   9          7.34         11.40         1.00 o                         
  -2  -4   9          3.64          7.09         0.76 o                         
  -1  -4   9          3.16          3.89         0.61 o                         
   0  -4   9         16.44         17.86         0.85 o                         
   1  -4   9        169.25        174.25         3.47 o                         
   2  -4   9        284.52        284.36         6.25 o                         
   3  -4   9          2.53          4.22         1.20 o                         
   4  -4   9          1.23          1.83         0.75 o                         
   5  -4   9          0.94          2.08         0.97 o                         
   6  -4   9          0.32         -0.47         2.23 o                         
  -6  -3   9         33.65         35.70         2.17 o                         
  -5  -3   9          9.37          7.69         1.12 o                         
  -4  -3   9         43.42         32.68         1.79 o                         
  -3  -3   9         14.89         12.65         0.98 o                         
  -2  -3   9          0.11          0.89         0.36 o                         
  -1  -3   9         16.48         17.21         0.84 o                         
   0  -3   9          4.70          4.23         0.61 o                         
   1  -3   9         20.36         17.26         1.35 o                         
   2  -3   9         83.80         77.47         2.19 o                         
   3  -3   9          0.53          0.34         0.47 o                         
   4  -3   9          7.78          9.45         2.05 o                         
   5  -3   9         11.05         16.20         2.25 o                         
   6  -3   9         14.14         16.19         2.25 o                         
  -7  -2   9         16.66         26.16         3.13 o                         
  -6  -2   9          0.01         -0.17         0.93 o                         
  -5  -2   9          2.51          1.10         1.54 o                         
  -4  -2   9         71.76         61.87         2.18 o                         
  -3  -2   9         27.52         30.29         1.42 o                         
  -2  -2   9         12.15         14.19         0.95 o                         
  -1  -2   9         70.28         63.67         1.66 o                         
   0  -2   9         84.07        105.10         2.28 o                         
   1  -2   9          4.94          7.18         0.90 o                         
   2  -2   9          0.33          0.39         0.52 o                         
   3  -2   9          0.02          0.54         0.58 o                         
   4  -2   9         33.21         35.13         1.94 o                         
   5  -2   9         30.74         31.52         2.01 o                         
   6  -2   9          4.86          2.74         1.26 o                         
  -7  -1   9          1.53          3.37         1.54 o                         
  -6  -1   9          8.74          6.73         1.22 o                         
  -5  -1   9         19.23         19.61         2.15 o                         
  -4  -1   9          0.93          1.34         0.64 o                         
  -3  -1   9         68.83         64.00         1.91 o                         
  -2  -1   9        326.07        307.47         4.65 o                         
  -1  -1   9         80.57         72.65         1.83 o                         
   0  -1   9         36.27         32.33         1.22 o                         
   1  -1   9          1.15          0.89         0.45 o                         
   2  -1   9         12.32         12.76         0.94 o                         
   3  -1   9          1.03          0.68         0.52 o                         
   4  -1   9         91.80         96.11         2.93 o                         
   5  -1   9         24.11         24.19         2.11 o                         
   6  -1   9          1.32          2.24         1.25 o                         
  -7   0   9          4.96          8.87         2.08 o                         
  -6   0   9          0.00          1.35         0.79 o                         
  -5   0   9          9.78         10.19         1.58 o                         
  -4   0   9          8.01         10.94         1.67 o                         
  -3   0   9         77.82         71.27         3.55 o                         
  -2   0   9        471.41        446.03         6.39 o                         
  -1   0   9         42.68         45.06         1.76 o                         
   0   0   9          0.67          1.01         0.34 o                         
   1   0   9         35.01         36.99         1.61 o                         
   2   0   9         15.35         17.84         1.27 o                         
   3   0   9        163.55        173.31         3.55 o                         
   4   0   9         12.62         12.56         1.27 o                         
   5   0   9          2.63          5.10         1.65 o                         
   6   0   9          0.36          1.18         1.69 o                         
  -7   1   9          1.49         -1.08         1.62 o                         
  -6   1   9          3.14          3.13         1.19 o                         
  -5   1   9         11.02         14.31         2.06 o                         
  -4   1   9        190.19        177.50         3.82 o                         
  -3   1   9        283.83        251.13         4.39 o                         
  -2   1   9        358.69        349.47         5.35 o                         
  -1   1   9         11.58         13.81         1.22 o                         
   0   1   9          0.58          0.84         0.42 o                         
   1   1   9         31.44         24.80         1.18 o                         
   2   1   9        538.66        547.55         7.50 o                         
   3   1   9         27.99         32.54         1.71 o                         
   4   1   9         91.80         92.67         9.44 o                         
   5   1   9          2.34          3.94         1.27 o                         
   6   1   9          0.07          1.86         1.72 o                         
  -7   2   9          0.77          0.93         2.45 o                         
  -6   2   9          8.09          9.51         2.26 o                         
  -5   2   9         19.05         22.85         3.63 o                         
  -4   2   9        148.38        147.58         4.60 o                         
  -3   2   9          0.57          1.37         0.68 o                         
  -2   2   9        202.61        206.69         4.44 o                         
  -1   2   9         95.27         98.21         2.38 o                         
   0   2   9          1.36          1.78         0.46 o                         
   1   2   9        223.82        230.50         4.01 o                         
   2   2   9         24.31         33.49         1.66 o                         
   3   2   9          0.75          1.10         0.58 o                         
   4   2   9          0.42          1.04         0.88 o                         
   5   2   9          0.71          3.87         1.81 o                         
   6   2   9          3.86          7.36         2.35 o                         
  -6   3   9          2.24          7.00         1.30 o                         
  -5   3   9          1.09          1.79         1.06 o                         
  -4   3   9          6.21          9.37         1.33 o                         
  -3   3   9         28.22         28.25         1.48 o                         
  -2   3   9         71.45         65.55         2.35 o                         
  -1   3   9         12.23         13.41         1.41 o                         
   0   3   9         46.28         36.45         1.71 o                         
   1   3   9        241.63        225.96         5.46 o                         
   2   3   9         43.93         41.90         2.27 o                         
   3   3   9          5.62          8.03         1.33 o                         
   4   3   9         38.01         36.22         2.38 o                         
   5   3   9          2.26          7.50         2.16 o                         
  -6   4   9          0.98          6.15         1.89 o                         
  -5   4   9         13.29         10.30         1.84 o                         
  -4   4   9          7.04          9.00         1.26 o                         
  -3   4   9         62.39         58.15         3.64 o                         
  -2   4   9          1.90          2.80         1.04 o                         
  -1   4   9         41.44         36.73         2.57 o                         
   0   4   9          0.13          0.09         0.55 o                         
   1   4   9          1.20          0.91         0.61 o                         
   2   4   9          7.27          9.63         1.10 o                         
   3   4   9          0.88          1.63         0.58 o                         
   4   4   9          2.93          3.29         1.28 o                         
   5   4   9          9.52         17.61         3.14 o                         
  -5   5   9          1.72          2.26         1.13 o                         
  -4   5   9          0.00          1.31         1.45 o                         
  -3   5   9         22.13         16.32         1.69 o                         
  -2   5   9          0.01          0.46         0.73 o                         
  -1   5   9         17.65         18.65         2.55 o                         
   0   5   9         77.50         73.39         2.51 o                         
   1   5   9         13.01         14.92         1.39 o                         
   2   5   9          0.20         -0.01         0.55 o                         
   3   5   9          6.43          6.23         1.29 o                         
   4   5   9          9.51         13.39         2.75 o                         
  -5   6   9          0.53          0.29         1.67 o                         
  -4   6   9          0.06          0.69         1.21 o                         
  -3   6   9         13.71         15.20         3.04 o                         
  -2   6   9         14.93         14.07         2.01 o                         
  -1   6   9          0.43          1.57         0.75 o                         
   0   6   9          3.84          5.94         2.60 o                         
   1   6   9          2.09          1.24         0.76 o                         
   2   6   9          5.30          8.39         1.45 o                         
   3   6   9          0.16          0.00         1.13 o                         
  -4   7   9          1.23          1.86         2.06 o                         
  -3   7   9          3.05          2.80         1.81 o                         
  -2   7   9          0.04          1.57         1.62 o                         
  -1   7   9          0.15          0.93         1.13 o                         
   0   7   9          0.00         -0.25         1.08 o                         
   1   7   9          5.47          5.39         1.72 o                         
   2   7   9          1.00          1.23         1.52 o                         
  -1   8   9          0.74         -2.21         2.21 o                         
   0 -10  10          0.20          0.39         0.69 o                         
   1 -10  10          0.87         -0.20         1.18 o                         
  -3  -9  10          1.42          2.40         2.55 o                         
  -2  -9  10          0.55          0.83         1.62 o                         
   0  -9  10          5.42          4.81         1.50 o                         
   1  -9  10         10.80         11.28         1.47 o                         
   2  -9  10          4.00          4.60         1.64 o                         
   3  -9  10          0.01         -1.18         1.18 o                         
  -4  -8  10          1.55         -1.86         2.01 o                         
  -3  -8  10          0.55          5.30         1.91 o                         
  -2  -8  10          0.34          2.55         0.74 o                         
  -1  -8  10          0.57          0.40         0.47 o                         
   0  -8  10          5.45          6.43         0.98 o                         
   1  -8  10          0.07         -0.11         0.62 o                         
   2  -8  10          3.20          1.99         0.86 o                         
   3  -8  10          0.85         -0.06         2.13 o                         
   4  -8  10          1.62          2.26         1.81 o                         
  -5  -7  10          1.62          5.53         1.57 o                         
  -4  -7  10          0.49          1.53         0.60 o                         
  -3  -7  10          0.75          1.23         0.55 o                         
  -2  -7  10          9.26         11.34         1.99 o                         
  -1  -7  10          0.77          1.18         0.54 o                         
   0  -7  10          1.52          2.00         0.58 o                         
   1  -7  10          0.76          0.85         0.47 o                         
   2  -7  10          0.63          0.59         0.54 o                         
   3  -7  10          0.00          0.40         0.61 o                         
   4  -7  10          0.00          1.23         1.20 o                         
   5  -7  10          0.62          5.89         2.31 o                         
  -5  -6  10          8.33         12.86         1.34 o                         
  -4  -6  10         36.21         35.31         2.55 o                         
  -3  -6  10         50.19         48.84         1.98 o                         
  -2  -6  10          0.07         -0.10         0.69 o                         
  -1  -6  10         13.18         14.27         1.62 o                         
   0  -6  10          3.86          4.19         0.66 o                         
   1  -6  10         18.62         18.98         1.25 o                         
   2  -6  10          3.78          4.88         1.06 o                         
   3  -6  10         32.38         23.26         3.26 o                         
   4  -6  10          6.37          8.73         2.21 o                         
   5  -6  10          0.08          0.02         1.77 o                         
  -5  -5  10         10.53         13.62         1.95 o                         
  -4  -5  10         30.39         25.67         1.66 o                         
  -3  -5  10         36.75         29.68         1.42 o                         
  -2  -5  10         10.64         11.21         0.87 o                         
  -1  -5  10          5.44          6.89         0.79 o                         
   0  -5  10          0.32          0.63         0.44 o                         
   1  -5  10         14.50         12.24         1.15 o                         
   2  -5  10          5.92          8.63         1.07 o                         
   3  -5  10          1.59          2.12         0.77 o                         
   4  -5  10          2.51          1.66         0.93 o                         
   5  -5  10          0.31          0.81         1.08 o                         
   6  -5  10          1.12          1.19         1.89 o                         
  -6  -4  10          1.02          1.10         1.14 o                         
  -5  -4  10         10.67          9.96         1.20 o                         
  -4  -4  10          4.16          5.21         1.01 o                         
  -3  -4  10         63.30         56.14         1.91 o                         
  -2  -4  10         12.92         15.96         1.73 o                         
  -1  -4  10         23.23         26.50         1.53 o                         
   0  -4  10          6.41          9.82         0.97 o                         
   1  -4  10        261.06        257.03        13.15 o                         
   2  -4  10         27.23         28.79         1.56 o                         
   3  -4  10          0.16          0.11         0.53 o                         
   4  -4  10          3.03          5.30         1.18 o                         
   5  -4  10          0.12         -0.41         1.08 o                         
   6  -4  10          1.21          0.80         2.11 o                         
  -6  -3  10          2.98          2.88         1.24 o                         
  -5  -3  10          4.87          4.85         1.08 o                         
  -4  -3  10          4.35          5.60         1.14 o                         
  -3  -3  10          1.88          2.05         0.59 o                         
  -2  -3  10          3.19          4.37         0.76 o                         
  -1  -3  10         37.14         34.11         1.23 o                         
   0  -3  10        114.63        112.66         2.79 o                         
   1  -3  10          5.37          6.71         0.95 o                         
   2  -3  10         13.79         16.36         1.20 o                         
   3  -3  10          0.24          1.47         0.64 o                         
   4  -3  10          7.12          7.25         1.30 o                         
   5  -3  10         20.78         25.25         2.52 o                         
   6  -3  10         19.04         16.21         3.87 o                         
  -6  -2  10          7.08          7.95         2.16 o                         
  -5  -2  10          1.79          2.10         0.66 o                         
  -4  -2  10          0.18          0.29         0.94 o                         
  -3  -2  10          9.30         13.50         1.29 o                         
  -2  -2  10         12.84         14.52         1.07 o                         
  -1  -2  10         20.83         18.77         0.98 o                         
   0  -2  10         36.67         39.90         1.40 o                         
   1  -2  10          1.27          0.71         0.44 o                         
   2  -2  10          6.10          6.30         0.78 o                         
   3  -2  10         16.65         18.45         1.33 o                         
   4  -2  10          1.34          2.40         0.93 o                         
   5  -2  10          6.93          8.24         1.57 o                         
   6  -2  10          4.31          4.33         4.00 o                         
  -7  -1  10         14.05         11.23         2.18 o                         
  -6  -1  10          9.33          8.50         1.85 o                         
  -5  -1  10          7.57          6.01         1.22 o                         
  -4  -1  10         26.70         25.62         1.54 o                         
  -3  -1  10        499.43        450.21         7.51 o                         
  -2  -1  10        531.03        479.93         7.34 o                         
  -1  -1  10        184.65        184.07         3.50 o                         
   0  -1  10          4.72          6.67         0.93 o                         
   1  -1  10          0.17          0.18         0.36 o                         
   2  -1  10         15.83         15.81         2.22 o                         
   3  -1  10        185.59        198.67         4.62 o                         
   4  -1  10         21.66         21.32         2.38 o                         
   5  -1  10         21.92         16.22         2.04 o                         
   6  -1  10          4.50          5.16         3.43 o                         
  -7   0  10          2.79          6.18         2.84 o                         
  -6   0  10          5.67          4.29         1.37 o                         
  -5   0  10          1.73          4.78         1.01 o                         
  -4   0  10          2.00          3.78         1.08 o                         
  -3   0  10        838.23        812.38        12.08 o                         
  -2   0  10        140.43        135.50         3.33 o                         
  -1   0  10        267.87        271.60         4.44 o                         
   0   0  10         48.19         49.65         1.65 o                         
   1   0  10         31.44         27.00         2.04 o                         
   2   0  10        541.25        576.94        16.04 o                         
   3   0  10        235.36        248.41         4.60 o                         
   4   0  10          4.63          4.67         0.86 o                         
   5   0  10          0.03         -0.73         0.73 o                         
   6   0  10          2.09          4.17         2.16 o                         
  -6   1  10          3.38          4.24         1.20 o                         
  -5   1  10          0.43          1.31         1.15 o                         
  -4   1  10          2.13          2.48         0.73 o                         
  -3   1  10          8.26         11.08         1.63 o                         
  -2   1  10          2.70          3.69         0.80 o                         
  -1   1  10         94.83         82.54         2.36 o                         
   0   1  10         29.72         28.58         1.29 o                         
   1   1  10         99.01         89.71         2.34 o                         
   2   1  10        530.69        524.60         8.55 o                         
   3   1  10         11.75         12.56         1.35 o                         
   4   1  10          0.10          0.08         0.61 o                         
   5   1  10         17.05         17.41         2.70 o                         
   6   1  10          0.39          1.37         1.81 o                         
  -6   2  10         16.88         12.39         2.02 o                         
  -5   2  10         18.95         29.65         2.94 o                         
  -4   2  10         51.16         50.46         2.32 o                         
  -3   2  10          0.38          1.57         1.32 o                         
  -2   2  10         29.98         31.52         1.53 o                         
  -1   2  10         15.14         19.25         1.68 o                         
   0   2  10          1.40          0.73         0.45 o                         
   1   2  10         44.10         44.84         1.70 o                         
   2   2  10         34.18         29.44         1.61 o                         
   3   2  10          3.24          4.89         1.50 o                         
   4   2  10          1.10          1.05         0.92 o                         
   5   2  10          4.80          7.36         2.21 o                         
  -6   3  10         19.03         16.62         3.32 o                         
  -5   3  10          2.32          4.07         1.81 o                         
  -4   3  10         11.44         17.72         1.81 o                         
  -3   3  10         12.06         15.93         2.81 o                         
  -2   3  10         15.00         10.86         1.27 o                         
  -1   3  10          0.02          0.72         0.69 o                         
   0   3  10         18.38         19.43         1.34 o                         
   1   3  10         65.57         64.05         2.88 o                         
   2   3  10         41.03         40.47         2.34 o                         
   3   3  10          0.85          1.05         0.60 o                         
   4   3  10          0.01         -0.29         1.32 o                         
   5   3  10          8.39          7.75         3.43 o                         
  -6   4  10          0.04         -1.27         1.35 o                         
  -5   4  10          9.37         10.16         3.09 o                         
  -4   4  10          2.59          2.71         0.96 o                         
  -3   4  10          3.46          2.32         0.78 o                         
  -2   4  10         54.00         47.43         2.14 o                         
  -1   4  10        122.18        110.16         3.24 o                         
   0   4  10         27.21         27.27         1.58 o                         
   1   4  10          0.14         -0.20         0.53 o                         
   2   4  10          2.40          2.97         1.24 o                         
   3   4  10          2.04          3.05         1.04 o                         
   4   4  10          0.04         -0.98         1.08 o                         
  -5   5  10          0.98         -0.61         1.38 o                         
  -4   5  10          2.84          5.54         2.31 o                         
  -3   5  10          0.69          0.11         0.87 o                         
  -2   5  10         16.00         23.53         2.58 o                         
  -1   5  10          6.45          8.85         1.46 o                         
   0   5  10          4.99          6.49         0.94 o                         
   1   5  10          0.95          0.85         0.69 o                         
   2   5  10         14.42         23.26         3.46 o                         
   3   5  10         10.82         18.34         3.04 o                         
   4   5  10          0.10          2.60         1.57 o                         
  -4   6  10          1.41         11.13         3.38 o                         
  -3   6  10          0.83          0.28         0.92 o                         
  -2   6  10         14.24         13.44         2.70 o                         
  -1   6  10          1.74          0.24         0.72 o                         
   0   6  10          0.23          0.18         0.67 o                         
   1   6  10          8.27          8.12         1.52 o                         
   2   6  10          0.88          0.05         1.37 o                         
   3   6  10         17.77         17.85         3.29 o                         
  -3   7  10          0.01          0.49         1.81 o                         
  -2   7  10          1.01          0.98         1.72 o                         
  -1   7  10          0.40          1.23         1.37 o                         
   0   7  10          1.29          4.12         1.62 o                         
   1   7  10          0.14          1.72         1.37 o                         
  -1  -9  11          0.45          0.93         0.83 o                         
   0  -9  11          0.00          1.86         0.98 o                         
   1  -9  11          0.01          1.37         0.78 o                         
   2  -9  11          0.11          0.78         1.23 o                         
   3  -9  11          0.45          1.18         1.47 o                         
  -3  -8  11         16.02         17.07         1.32 o                         
  -2  -8  11         15.55         17.95         1.77 o                         
  -1  -8  11          0.64          0.74         0.59 o                         
   0  -8  11          7.39         10.60         1.52 o                         
   1  -8  11          0.07          5.05         1.52 o                         
   2  -8  11          2.87          2.92         1.13 o                         
   3  -8  11          0.40          1.86         1.67 o                         
   4  -8  11          1.04          1.32         1.57 o                         
  -4  -7  11          0.91          0.68         0.59 o                         
  -3  -7  11         20.54         18.64         1.26 o                         
  -2  -7  11         14.96         14.24         1.24 o                         
  -1  -7  11          5.26          5.48         1.59 o                         
   0  -7  11          5.29          6.23         0.78 o                         
   1  -7  11          0.36          0.57         0.57 o                         
   2  -7  11          3.25          1.87         0.71 o                         
   3  -7  11          0.03          0.98         0.76 o                         
   4  -7  11          0.46          0.00         1.32 o                         
   5  -7  11          1.37          2.70         2.21 o                         
  -5  -6  11          0.15          0.06         1.01 o                         
  -4  -6  11          1.78          2.97         0.87 o                         
  -3  -6  11          0.21          0.61         0.55 o                         
  -2  -6  11         19.02         20.91         2.33 o                         
  -1  -6  11          0.21          0.45         0.44 o                         
   0  -6  11          1.73          4.12         0.69 o                         
   1  -6  11         13.01         15.47         1.23 o                         
   2  -6  11        127.82        119.48         3.24 o                         
   3  -6  11         23.01         22.50         1.97 o                         
   4  -6  11          0.05         -0.57         1.64 o                         
   5  -6  11          1.08         -0.05         1.62 o                         
  -5  -5  11          5.60          5.69         2.40 o                         
  -4  -5  11          1.49          1.10         0.85 o                         
  -3  -5  11          1.31          1.66         1.10 o                         
  -2  -5  11          0.06          0.07         0.46 o                         
  -1  -5  11          0.40          1.06         0.76 o                         
   0  -5  11          1.99          2.07         0.56 o                         
   1  -5  11         15.08         18.00         1.23 o                         
   2  -5  11          0.42         -0.61         0.61 o                         
   3  -5  11          8.88         10.63         1.34 o                         
   4  -5  11          1.11          1.05         0.76 o                         
   5  -5  11          7.40          6.03         1.58 o                         
  -6  -4  11         65.20         79.53         4.24 o                         
  -5  -4  11          0.28          2.12         1.06 o                         
  -4  -4  11          8.21          6.98         0.98 o                         
  -3  -4  11          5.52          5.37         1.13 o                         
  -2  -4  11          0.34          0.26         0.42 o                         
  -1  -4  11         52.43         54.39         1.87 o                         
   0  -4  11          0.64          0.54         0.50 o                         
   1  -4  11          2.50          2.30         1.20 o                         
   2  -4  11          0.10          0.14         0.52 o                         
   3  -4  11          1.10          0.26         0.59 o                         
   4  -4  11         11.03         17.03         1.77 o                         
   5  -4  11         12.44         11.03         2.65 o                         
   6  -4  11          8.18          6.87         4.10 o                         
  -6  -3  11          6.23         12.71         2.16 o                         
  -5  -3  11         24.65         18.69         1.70 o                         
  -4  -3  11         16.32         15.40         1.59 o                         
  -3  -3  11          9.55         13.32         1.46 o                         
  -2  -3  11        383.53        356.65         6.13 o                         
  -1  -3  11        209.18        191.21         3.97 o                         
   0  -3  11          0.69          0.53         0.63 o                         
   1  -3  11          0.01         -0.28         0.28 o                         
   2  -3  11          2.97          6.40         1.00 o                         
   3  -3  11          3.02          3.47         0.86 o                         
   4  -3  11         39.81         45.44         2.29 o                         
   5  -3  11         24.26         18.68         2.20 o                         
   6  -3  11          0.49          0.32         1.26 o                         
  -6  -2  11          3.39          5.13         1.40 o                         
  -5  -2  11         17.25         14.37         1.57 o                         
  -4  -2  11          0.36          1.11         0.68 o                         
  -3  -2  11          0.22          1.10         0.66 o                         
  -2  -2  11        926.90        906.02        14.45 o                         
  -1  -2  11        229.12        217.66         3.82 o                         
   0  -2  11         85.71         88.66         2.23 o                         
   1  -2  11          0.40          0.42         0.50 o                         
   2  -2  11         19.95         21.50         1.21 o                         
   3  -2  11        264.60        281.00         5.06 o                         
   4  -2  11        140.63        155.03         5.34 o                         
   5  -2  11          2.55          3.35         1.84 o                         
   6  -2  11          0.01         -0.80         1.21 o                         
  -6  -1  11          3.96          5.90         1.70 o                         
  -5  -1  11          5.45         11.28         2.35 o                         
  -4  -1  11          9.69         11.70         1.73 o                         
  -3  -1  11         34.32         35.06         2.24 o                         
  -2  -1  11        198.00        183.97         3.55 o                         
  -1  -1  11        111.95        106.33         2.91 o                         
   0  -1  11         41.42         40.13         1.52 o                         
   1  -1  11         42.03         34.67         1.84 o                         
   2  -1  11         53.53         58.57         2.26 o                         
   3  -1  11        313.36        335.75         5.74 o                         
   4  -1  11          1.04          0.59         1.00 o                         
   5  -1  11          1.86          2.31         1.02 o                         
   6  -1  11          1.87          2.99         1.86 o                         
  -6   0  11          1.69          1.39         1.51 o                         
  -5   0  11         53.66         50.19         3.16 o                         
  -4   0  11         19.35         21.67         1.53 o                         
  -3   0  11         11.64          7.62         1.19 o                         
  -2   0  11         46.05         46.45         1.73 o                         
  -1   0  11         15.74         21.65         2.25 o                         
   0   0  11         60.54         61.90         2.23 o                         
   1   0  11          1.54          2.80         0.62 o                         
   2   0  11          6.87          4.65         0.76 o                         
   3   0  11         17.19         12.01         1.40 o                         
   4   0  11          0.15          1.43         0.69 o                         
   5   0  11          0.36          0.79         1.00 o                         
   6   0  11          1.21          0.34         1.96 o                         
  -6   1  11         11.36         19.69         2.43 o                         
  -5   1  11         14.61         22.14         2.39 o                         
  -4   1  11          2.17          1.55         0.64 o                         
  -3   1  11         27.50         25.94         1.69 o                         
  -2   1  11         65.99         70.29         2.18 o                         
  -1   1  11          0.00          0.27         0.76 o                         
   0   1  11          0.03          0.84         0.45 o                         
   1   1  11         10.54         11.05         1.44 o                         
   2   1  11          0.01          0.55         0.70 o                         
   3   1  11         48.89         49.79         2.21 o                         
   4   1  11          2.90          3.16         0.82 o                         
   5   1  11          2.71          0.96         2.38 o                         
  -6   2  11          2.63          3.60         1.31 o                         
  -5   2  11          1.24          1.03         1.06 o                         
  -4   2  11         12.51         15.54         2.25 o                         
  -3   2  11         71.68         74.86         2.75 o                         
  -2   2  11         28.48         25.70         1.42 o                         
  -1   2  11         61.87         47.69         1.78 o                         
   0   2  11        147.32        124.16         2.96 o                         
   1   2  11         19.29         18.20         2.30 o                         
   2   2  11          9.13          8.80         1.40 o                         
   3   2  11          0.00          0.83         0.65 o                         
   4   2  11          0.01          1.29         1.99 o                         
   5   2  11          0.53          1.72         1.57 o                         
  -6   3  11          1.72          0.66         1.23 o                         
  -5   3  11          0.13         -1.32         1.32 o                         
  -4   3  11          2.38          2.31         1.37 o                         
  -3   3  11         25.83         25.89         2.45 o                         
  -2   3  11          0.26          0.57         0.53 o                         
  -1   3  11         24.50         27.59         1.64 o                         
   0   3  11         72.34         59.25         2.45 o                         
   1   3  11         20.64         18.07         1.51 o                         
   2   3  11          7.34          8.36         1.65 o                         
   3   3  11         11.04         17.90         3.04 o                         
   4   3  11         20.13         23.54         3.68 o                         
   5   3  11          0.00          1.52         1.91 o                         
  -5   4  11          6.79          4.14         1.91 o                         
  -4   4  11          1.25          0.65         1.08 o                         
  -3   4  11          5.25          5.87         1.38 o                         
  -2   4  11          2.74          4.49         0.99 o                         
  -1   4  11          8.92          7.28         1.26 o                         
   0   4  11          7.72          7.18         1.96 o                         
   1   4  11          4.48          7.31         1.81 o                         
   2   4  11         13.74         15.23         1.91 o                         
   3   4  11          0.34          0.94         1.20 o                         
   4   4  11         10.81         16.04         3.09 o                         
  -5   5  11          5.17         16.33         3.83 o                         
  -4   5  11          2.48          3.83         1.67 o                         
  -3   5  11          0.05         -0.28         0.75 o                         
  -2   5  11          1.29         -0.33         0.97 o                         
  -1   5  11          2.25          1.61         0.71 o                         
   0   5  11          4.43          3.73         0.86 o                         
   1   5  11          1.25          0.19         0.86 o                         
   2   5  11          0.78          1.23         1.37 o                         
   3   5  11          4.00          6.57         2.06 o                         
  -4   6  11          0.99          2.35         1.96 o                         
  -3   6  11          0.13          3.14         1.67 o                         
  -2   6  11          0.59         -0.20         1.32 o                         
  -1   6  11          0.54          0.44         1.28 o                         
   0   6  11          3.37          3.48         1.52 o                         
   1   6  11          7.59         12.16         3.58 o                         
   2   6  11          5.71          6.52         2.06 o                         
  -2   7  11          0.25         -0.25         1.77 o                         
  -1   7  11          1.63          3.43         1.86 o                         
   0   7  11          9.35         11.82         2.55 o                         
  -1  -9  12          4.83          6.63         1.15 o                         
   0  -9  12          2.14          3.58         1.01 o                         
   1  -9  12          1.58          1.15         0.88 o                         
   2  -9  12          0.21         -0.49         1.18 o                         
  -3  -8  12          3.27          5.24         0.91 o                         
  -2  -8  12          0.30          0.37         0.64 o                         
  -1  -8  12          1.09          1.99         0.73 o                         
   0  -8  12          0.27          0.79         0.64 o                         
   1  -8  12          1.10          1.54         0.89 o                         
   2  -8  12          0.45          1.94         0.95 o                         
   3  -8  12         21.94         24.71         3.04 o                         
  -4  -7  12          0.43          2.75         1.23 o                         
  -3  -7  12         11.53         12.52         1.24 o                         
  -2  -7  12          5.63          6.23         1.08 o                         
  -1  -7  12          2.85          4.12         1.37 o                         
   0  -7  12          0.13          1.91         0.59 o                         
   1  -7  12          2.03          3.49         0.94 o                         
   2  -7  12          0.01          0.68         0.71 o                         
   3  -7  12          0.07          1.84         1.20 o                         
   4  -7  12          0.65          1.62         1.62 o                         
  -4  -6  12          4.05          3.93         1.50 o                         
  -3  -6  12          7.05          6.99         1.14 o                         
  -2  -6  12          7.24         10.19         1.35 o                         
  -1  -6  12          1.59          1.99         0.58 o                         
   0  -6  12          8.83         10.22         1.08 o                         
   1  -6  12          6.43          7.77         1.30 o                         
   2  -6  12          6.13          6.39         0.99 o                         
   3  -6  12          0.00         -0.41         0.73 o                         
   4  -6  12          0.75          6.87         2.16 o                         
   5  -6  12          0.48          3.58         2.21 o                         
  -5  -5  12          0.07          3.83         2.55 o                         
  -4  -5  12         19.78         19.12         1.79 o                         
  -3  -5  12         15.31         15.39         1.16 o                         
  -2  -5  12          0.22          0.88         0.49 o                         
  -1  -5  12         84.94         80.56         4.57 o                         
   0  -5  12         15.04         14.81         1.29 o                         
   1  -5  12         15.92         12.96         2.08 o                         
   2  -5  12          0.00          0.67         0.91 o                         
   3  -5  12          0.89          3.33         1.72 o                         
   4  -5  12          1.49          1.50         0.92 o                         
   5  -5  12          4.82          3.68         2.72 o                         
  -5  -4  12          2.88          4.22         1.20 o                         
  -4  -4  12          9.23          9.45         1.19 o                         
  -3  -4  12          0.18         -0.35         0.48 o                         
  -2  -4  12         15.70         18.14         1.40 o                         
  -1  -4  12        206.60        204.46         4.23 o                         
   0  -4  12         73.09         74.17         2.40 o                         
   1  -4  12         11.87         17.28         1.41 o                         
   2  -4  12          1.18          0.60         0.53 o                         
   3  -4  12          0.45          0.44         0.96 o                         
   4  -4  12         26.84         27.04         1.96 o                         
   5  -4  12         14.66         14.91         3.75 o                         
  -6  -3  12          4.65          5.37         1.58 o                         
  -5  -3  12          6.28          4.78         1.44 o                         
  -4  -3  12          2.08          3.45         0.84 o                         
  -3  -3  12         60.59         53.49         3.71 o                         
  -2  -3  12        233.11        216.03         4.51 o                         
  -1  -3  12        314.45        290.59         6.96 o                         
   0  -3  12        121.81        127.06         5.21 o                         
   1  -3  12          6.74          6.60         1.00 o                         
   2  -3  12         23.19         25.82         1.80 o                         
   3  -3  12          6.97          7.21         1.32 o                         
   4  -3  12         88.00        118.44        19.47 o                         
   5  -3  12          2.05          1.88         1.54 o                         
  -5  -2  12          5.05          3.59         1.53 o                         
  -4  -2  12         49.30         52.03         4.12 o                         
  -3  -2  12         12.77         14.04         1.78 o                         
  -2  -2  12         93.58         98.02         3.03 o                         
  -1  -2  12         57.97         60.43         2.18 o                         
   0  -2  12         74.98         79.88         2.21 o                         
   1  -2  12         27.75         30.21         1.40 o                         
   2  -2  12         40.41         39.78         1.69 o                         
   3  -2  12         48.46         61.03         2.58 o                         
   4  -2  12          1.18          4.90         1.72 o                         
   5  -2  12          0.10          1.39         1.12 o                         
  -5  -1  12          0.82          1.06         1.00 o                         
  -4  -1  12          0.02          0.35         0.57 o                         
  -3  -1  12         23.88         20.74         1.99 o                         
  -2  -1  12          3.96          5.57         1.18 o                         
  -1  -1  12         68.30         64.78         2.23 o                         
   0  -1  12          5.63          5.92         0.84 o                         
   1  -1  12          0.04          0.82         0.55 o                         
   2  -1  12        140.65        139.74         3.41 o                         
   3  -1  12         39.40         36.50         2.00 o                         
   4  -1  12         17.02         22.92         2.26 o                         
   5  -1  12          1.96          5.10         1.81 o                         
  -5   0  12          0.15          1.69         0.91 o                         
  -4   0  12         27.23         25.21         1.76 o                         
  -3   0  12         33.31         31.98         1.74 o                         
  -2   0  12        144.09        152.83         3.89 o                         
  -1   0  12         31.44         28.89         1.96 o                         
   0   0  12          7.26          4.71         0.91 o                         
   1   0  12         14.34         15.75         1.33 o                         
   2   0  12          6.28          8.59         1.08 o                         
   3   0  12          4.97          5.00         0.89 o                         
   4   0  12          0.62          1.81         0.89 o                         
   5   0  12          0.39          1.17         1.28 o                         
  -6   1  12         19.43         30.73         2.68 o                         
  -5   1  12         21.99         27.09         2.60 o                         
  -4   1  12          0.04          0.52         1.08 o                         
  -3   1  12         10.48          7.81         1.55 o                         
  -2   1  12         41.42         39.36         1.95 o                         
  -1   1  12          4.03          2.67         0.74 o                         
   0   1  12          9.06         12.24         1.39 o                         
   1   1  12        160.14        144.42         3.84 o                         
   2   1  12         20.92         20.98         1.53 o                         
   3   1  12         11.48         13.35         1.94 o                         
   4   1  12          1.03          0.99         0.78 o                         
   5   1  12         12.57         14.42         3.14 o                         
  -6   2  12          3.51          2.74         2.14 o                         
  -5   2  12         12.11         16.29         2.56 o                         
  -4   2  12         35.91         44.25         2.83 o                         
  -3   2  12          7.27         10.96         1.80 o                         
  -2   2  12         12.98          8.51         1.97 o                         
  -1   2  12         72.44         60.87         2.72 o                         
   0   2  12         13.48         11.36         1.47 o                         
   1   2  12          1.32          1.65         0.65 o                         
   2   2  12         12.57         11.54         2.43 o                         
   3   2  12          6.80          9.68         2.23 o                         
   4   2  12          2.13          0.15         1.37 o                         
   5   2  12          0.91          1.32         1.77 o                         
  -5   3  12          7.39         11.68         2.26 o                         
  -4   3  12          5.63          6.80         2.04 o                         
  -3   3  12          0.18          0.09         0.79 o                         
  -2   3  12          6.65          4.49         0.95 o                         
  -1   3  12         14.32         15.17         1.56 o                         
   0   3  12          0.31          1.30         0.58 o                         
   1   3  12          7.83          7.68         1.40 o                         
   2   3  12          0.01          1.87         0.86 o                         
   3   3  12          9.48          8.14         2.06 o                         
   4   3  12          0.25          2.75         1.96 o                         
  -5   4  12          8.06          7.75         3.04 o                         
  -4   4  12          0.71          1.00         1.33 o                         
  -3   4  12          0.00         -0.10         0.79 o                         
  -2   4  12         10.21          6.68         1.13 o                         
  -1   4  12          1.49          2.12         0.75 o                         
   0   4  12          2.38          1.10         0.63 o                         
   1   4  12          0.88          0.20         1.18 o                         
   2   4  12          0.04         -1.10         1.28 o                         
   3   4  12         14.51         25.20         3.83 o                         
  -4   5  12          0.48          0.10         1.42 o                         
  -3   5  12          0.82         -1.06         1.06 o                         
  -2   5  12          0.81          0.14         0.97 o                         
  -1   5  12          2.04          1.38         1.07 o                         
   0   5  12          2.97          2.14         1.89 o                         
   1   5  12          6.57         10.35         2.35 o                         
   3   5  12          0.53         -0.74         1.47 o                         
  -3   6  12          2.36         -1.08         2.40 o                         
  -2   6  12          0.23          0.88         1.42 o                         
  -1   6  12         13.61         20.06         3.48 o                         
   0   6  12         15.09         23.49         4.07 o                         
   1   6  12          0.72          2.84         1.96 o                         
  -1  -9  13          3.97          3.35         1.32 o                         
   0  -9  13          2.65          0.97         0.86 o                         
   1  -9  13          0.67          1.42         1.52 o                         
  -3  -8  13          4.70          4.02         0.95 o                         
  -2  -8  13          1.69          2.05         0.81 o                         
  -1  -8  13          3.47          5.69         1.67 o                         
   0  -8  13          0.59          2.03         0.81 o                         
   1  -8  13          0.03         -0.39         1.18 o                         
   2  -8  13         12.68         12.95         2.60 o                         
   3  -8  13         10.71          9.56         2.70 o                         
  -4  -7  13          0.07          1.96         1.03 o                         
  -3  -7  13          3.17          5.70         1.45 o                         
  -2  -7  13          3.76          5.62         1.11 o                         
  -1  -7  13          1.90          2.69         1.10 o                         
   0  -7  13          5.97          7.84         1.02 o                         
   1  -7  13          0.03         -0.15         0.71 o                         
   2  -7  13          7.59          5.12         1.81 o                         
   3  -7  13          0.11          2.35         1.86 o                         
   4  -7  13          0.06         -0.05         1.42 o                         
  -4  -6  13          2.45          2.21         1.00 o                         
  -3  -6  13          0.00          1.67         1.13 o                         
  -2  -6  13          0.18         -0.31         0.55 o                         
  -1  -6  13         32.71         31.39         1.48 o                         
   0  -6  13          3.08          5.30         0.91 o                         
   1  -6  13          8.33         12.27         1.68 o                         
   2  -6  13          2.13          2.11         0.76 o                         
   3  -6  13          0.18          0.34         1.13 o                         
   4  -6  13          0.56         -0.44         1.37 o                         
  -4  -5  13          8.82          9.15         1.51 o                         
  -3  -5  13          1.64          1.80         0.66 o                         
  -2  -5  13         68.76         64.59         2.16 o                         
  -1  -5  13        229.89        212.68         4.44 o                         
   0  -5  13        118.71        110.49         3.07 o                         
   1  -5  13         33.26         38.17         1.80 o                         
   2  -5  13          1.10          1.65         0.70 o                         
   3  -5  13          4.08          5.93         1.34 o                         
   4  -5  13          0.16          0.63         1.13 o                         
   5  -5  13         19.68         19.13         3.92 o                         
  -5  -4  13          1.85          9.42         2.35 o                         
  -4  -4  13         14.20         17.09         1.71 o                         
  -3  -4  13         13.32         15.53         1.55 o                         
  -2  -4  13         98.61         86.66         5.05 o                         
  -1  -4  13        295.50        288.94         5.54 o                         
   0  -4  13          7.16          6.30         0.87 o                         
   1  -4  13         26.67         26.79         1.57 o                         
   2  -4  13          1.61          1.96         0.64 o                         
   3  -4  13         53.10         48.46         2.35 o                         
   4  -4  13         81.48         60.98         4.07 o                         
   5  -4  13          8.69          5.04         1.34 o                         
  -5  -3  13          5.89          9.81         2.40 o                         
  -4  -3  13          1.53          4.15         1.05 o                         
  -3  -3  13          1.51          2.98         0.74 o                         
  -2  -3  13          2.68          4.08         0.85 o                         
  -1  -3  13         27.10         30.35         1.98 o                         
   0  -3  13         12.07         13.33         1.39 o                         
   1  -3  13          2.48          2.59         0.83 o                         
   2  -3  13          0.01          0.10         0.56 o                         
   3  -3  13        139.36        145.51         4.16 o                         
   4  -3  13         31.96         37.95         2.72 o                         
   5  -3  13          1.00          0.28         1.18 o                         
  -5  -2  13          0.94          1.10         3.07 o                         
  -4  -2  13         20.77         27.37         3.06 o                         
  -3  -2  13         54.78         52.87         2.61 o                         
  -2  -2  13         68.08         58.96         2.28 o                         
  -1  -2  13         30.18         33.26         1.71 o                         
   0  -2  13          0.70          1.40         0.56 o                         
   1  -2  13          4.09          5.33         1.32 o                         
   2  -2  13          2.44          2.47         0.84 o                         
   3  -2  13         26.84         31.98         4.38 o                         
   4  -2  13          0.05         -0.54         0.86 o                         
   5  -2  13          0.14          0.82         1.77 o                         
  -4  -1  13         27.39         27.72         3.56 o                         
  -3  -1  13          1.82          2.08         0.64 o                         
  -2  -1  13         30.47         33.30         3.12 o                         
  -1  -1  13          9.79          7.31         1.10 o                         
   0  -1  13          6.92          4.29         0.88 o                         
   1  -1  13          3.59          3.12         0.69 o                         
   2  -1  13         62.06         63.89         2.24 o                         
   3  -1  13          3.38          4.95         1.97 o                         
   4  -1  13          6.75          6.61         1.39 o                         
   5  -1  13          0.62          2.36         1.25 o                         
  -5   0  13         18.57         18.64         3.29 o                         
  -4   0  13         17.91         27.52         2.82 o                         
  -3   0  13         18.72         26.87         1.73 o                         
  -2   0  13          0.87         -0.13         0.58 o                         
  -1   0  13         25.29         22.17         3.23 o                         
   0   0  13        173.64        155.55         4.04 o                         
   1   0  13         65.82         62.00         2.24 o                         
   2   0  13          2.45          2.09         0.67 o                         
   3   0  13          2.95          3.83         1.16 o                         
   4   0  13          1.81          1.11         1.05 o                         
   5   0  13          1.38          0.59         1.37 o                         
  -5   1  13          0.38          1.96         1.37 o                         
  -4   1  13         12.14         11.68         1.51 o                         
  -3   1  13          1.45          1.76         0.76 o                         
  -2   1  13          7.25          6.69         1.18 o                         
  -1   1  13         27.35         23.56         1.74 o                         
   0   1  13         15.74         13.50         1.83 o                         
   1   1  13          8.76          8.83         1.50 o                         
   2   1  13          2.25          2.73         0.93 o                         
   3   1  13          1.70          2.28         0.95 o                         
   4   1  13         18.61         25.20         3.92 o                         
   5   1  13          1.30          2.01         1.67 o                         
  -5   2  13          0.75          2.76         1.54 o                         
  -4   2  13          0.67          3.28         1.37 o                         
  -3   2  13          2.08          2.19         1.96 o                         
  -2   2  13          2.50          1.72         0.75 o                         
  -1   2  13         24.35         24.92         1.86 o                         
   0   2  13         13.45         11.77         1.48 o                         
   1   2  13          0.25          1.89         0.77 o                         
   2   2  13          4.24          6.91         1.16 o                         
   3   2  13          6.78          5.19         2.50 o                         
   4   2  13         11.67         18.24         3.58 o                         
  -5   3  13          7.74          5.52         1.89 o                         
  -4   3  13         19.23         24.37         2.68 o                         
  -3   3  13          0.00          0.38         0.89 o                         
  -2   3  13          7.22          7.29         1.25 o                         
  -1   3  13          4.97         10.74         1.42 o                         
   0   3  13          2.03          1.91         0.78 o                         
   1   3  13         11.82          8.06         1.62 o                         
   2   3  13          3.68          6.11         1.89 o                         
   3   3  13          1.65          4.51         1.96 o                         
   4   3  13          0.82          1.42         1.32 o                         
  -4   4  13         19.30         26.87         4.46 o                         
  -3   4  13          0.18          1.48         1.22 o                         
  -2   4  13          6.33          3.57         1.13 o                         
  -1   4  13          0.28          0.28         0.73 o                         
   0   4  13         18.58         27.84         2.56 o                         
   2   4  13          5.87         10.10         2.65 o                         
   3   4  13          1.90          4.66         2.21 o                         
  -3   5  13          0.05         -0.05         1.32 o                         
  -2   5  13          1.35         -0.34         1.18 o                         
  -1   5  13          0.70          2.21         1.72 o                         
   0   5  13         21.84         28.64         3.53 o                         
   1   5  13         14.00         21.58         4.86 o                         
   2   5  13         10.26         13.44         2.65 o                         
  -1   6  13          0.02         -0.88         1.47 o                         
  -2  -8  14          1.96          2.93         0.90 o                         
  -1  -8  14          0.22          2.27         0.88 o                         
   0  -8  14         13.40         10.74         1.58 o                         
   1  -8  14          0.83          0.83         1.42 o                         
   2  -8  14          1.99          2.16         1.47 o                         
  -3  -7  14          8.36          8.00         1.18 o                         
  -2  -7  14          3.79          4.22         1.32 o                         
  -1  -7  14         18.09         18.29         1.72 o                         
   0  -7  14         66.60         63.62         2.30 o                         
   1  -7  14         12.36         12.75         1.82 o                         
   2  -7  14          2.50          3.14         1.52 o                         
   3  -7  14          0.27          2.31         1.81 o                         
  -4  -6  14          0.42          1.96         1.37 o                         
  -3  -6  14         12.00         11.90         2.21 o                         
  -2  -6  14          3.45          2.98         0.82 o                         
  -1  -6  14         47.17         41.61         1.91 o                         
   0  -6  14        164.71        152.10         7.78 o                         
   1  -6  14          0.43          0.48         0.80 o                         
   2  -6  14          2.43          1.55         0.81 o                         
   3  -6  14          0.01          1.57         1.37 o                         
   4  -6  14         14.26         17.31         3.68 o                         
  -4  -5  14          5.96         10.20         2.70 o                         
  -3  -5  14          0.17          1.15         0.70 o                         
  -2  -5  14          9.47          8.64         1.06 o                         
  -1  -5  14         23.01         22.37         1.46 o                         
   0  -5  14         70.09         61.83         2.33 o                         
   1  -5  14          0.40          1.66         0.86 o                         
   2  -5  14          0.00         -0.31         0.69 o                         
   3  -5  14          1.14          0.88         1.01 o                         
  -5  -4  14          1.98          2.80         1.77 o                         
  -4  -4  14          3.06          3.56         1.21 o                         
  -3  -4  14         23.00         27.27         2.09 o                         
  -2  -4  14          2.74          4.99         0.87 o                         
  -1  -4  14         35.94         33.19         1.71 o                         
   0  -4  14          4.44          5.11         1.77 o                         
   1  -4  14          6.34          8.86         1.85 o                         
   2  -4  14          2.19          2.04         0.93 o                         
   3  -4  14          0.55          1.39         0.67 o                         
   4  -4  14          3.47          2.66         1.94 o                         
   5  -4  14          0.00          2.17         2.05 o                         
  -5  -3  14         10.08         12.95         3.83 o                         
  -4  -3  14         26.75         26.14         2.17 o                         
  -3  -3  14          0.47          0.73         0.61 o                         
  -2  -3  14         11.58         11.80         1.97 o                         
  -1  -3  14         29.50         32.12         1.71 o                         
   0  -3  14          1.01          0.61         0.52 o                         
   1  -3  14          3.84          4.16         0.81 o                         
   2  -3  14         14.05         15.49         1.56 o                         
   3  -3  14          0.16          0.00         0.96 o                         
   4  -3  14          0.25          5.59         3.19 o                         
   5  -3  14          1.85          0.78         1.59 o                         
  -5  -2  14          0.11          0.44         1.62 o                         
  -4  -2  14         15.08         16.12         2.77 o                         
  -3  -2  14         24.39         24.36         2.98 o                         
  -2  -2  14          0.06          2.35         0.93 o                         
  -1  -2  14         34.45         34.16         1.83 o                         
   0  -2  14         17.57         15.49         1.42 o                         
   1  -2  14         84.80         78.96         2.85 o                         
   2  -2  14         18.58         17.06         3.66 o                         
   3  -2  14          1.63          1.45         1.69 o                         
   4  -2  14          0.01          0.69         0.86 o                         
   5  -2  14          0.35          1.66         1.28 o                         
  -5  -1  14          5.79          6.62         2.40 o                         
  -4  -1  14          4.80          8.98         1.54 o                         
  -3  -1  14         12.87          9.23         1.37 o                         
  -2  -1  14          0.01          0.65         0.69 o                         
  -1  -1  14         32.04         29.91         1.87 o                         
   0  -1  14         17.41         17.48         1.96 o                         
   1  -1  14          0.00          1.03         0.68 o                         
   2  -1  14         37.12         33.91         2.15 o                         
   3  -1  14          0.00          1.13         0.84 o                         
   4  -1  14          1.91          3.48         1.44 o                         
   5  -1  14         11.06         10.00         2.55 o                         
  -5   0  14          0.23          0.77         1.39 o                         
  -4   0  14         13.20         15.37         2.64 o                         
  -3   0  14         21.22         24.72         1.86 o                         
  -2   0  14          0.14          0.62         0.65 o                         
  -1   0  14         18.30         15.97         1.72 o                         
   0   0  14          0.33          1.56         0.60 o                         
   1   0  14          6.82          5.63         1.03 o                         
   2   0  14          8.59          7.53         1.21 o                         
   3   0  14          0.63          0.33         0.66 o                         
   4   0  14         10.66         10.13         3.19 o                         
  -5   1  14          4.98          2.08         2.94 o                         
  -4   1  14         17.24         17.83         6.20 o                         
  -3   1  14         21.97         28.14         2.04 o                         
  -2   1  14          0.14         -0.61         0.61 o                         
  -1   1  14          1.23          2.41         1.14 o                         
   0   1  14         15.20         26.42         4.90 o                         
   1   1  14          0.37          0.68         0.74 o                         
   2   1  14         16.67         17.43         3.13 o                         
   3   1  14          0.44          1.37         0.94 o                         
   4   1  14          0.59          2.70         1.96 o                         
  -5   2  14         25.03         18.20         4.12 o                         
  -4   2  14          0.13          0.97         0.95 o                         
  -3   2  14          9.41         12.59         4.12 o                         
  -2   2  14          0.57         -0.45         0.86 o                         
  -1   2  14          0.72          0.07         1.06 o                         
   0   2  14          4.31          5.76         1.64 o                         
   1   2  14          2.78          5.41         1.15 o                         
   2   2  14         15.47         21.44         7.43 o                         
   3   2  14          7.75         13.14         2.99 o                         
   4   2  14          0.67         -1.77         1.77 o                         
  -4   3  14         10.59         11.69         3.46 o                         
  -3   3  14          3.78          8.06         2.01 o                         
  -2   3  14          0.29          0.50         0.75 o                         
  -1   3  14          0.14          1.24         0.87 o                         
   0   3  14          4.58          7.42         1.42 o                         
   1   3  14         11.80         13.33         2.06 o                         
   2   3  14          7.91          4.09         4.46 o                         
   3   3  14          7.38         11.97         2.80 o                         
  -3   4  14          1.51          1.75         1.72 o                         
  -2   4  14          0.07          1.07         1.19 o                         
  -1   4  14          3.91          2.23         3.75 o                         
   0   4  14          5.00          2.39         4.22 o                         
   1   4  14          0.94          4.17         2.01 o                         
   2   4  14          0.50          2.50         2.65 o                         
  -2   5  14          0.30          2.01         1.81 o                         
  -1   5  14          2.22          4.22         1.77 o                         
   0   5  14         32.77         34.96         7.70 o                         
   1   5  14          3.53          7.95         2.40 o                         
  -1  -8  15          3.55          2.35         1.81 o                         
   0  -8  15          1.38          0.64         1.42 o                         
   1  -8  15         29.06         23.49         3.58 o                         
  -2  -7  15          0.95          0.50         1.01 o                         
  -1  -7  15         35.67         29.89         4.81 o                         
   0  -7  15         43.56         41.01         3.01 o                         
   1  -7  15         38.82         45.02         5.44 o                         
   2  -7  15          2.49          3.19         1.91 o                         
   3  -7  15          0.14          0.10         1.52 o                         
  -3  -6  15          0.70          1.08         1.13 o                         
  -2  -6  15          1.09          2.84         1.05 o                         
  -1  -6  15         29.20         25.87         2.94 o                         
   0  -6  15          0.52          1.40         0.79 o                         
   1  -6  15         10.01         10.88         1.48 o                         
   2  -6  15          4.25          4.56         2.01 o                         
   3  -6  15          0.34          3.58         1.86 o                         
  -4  -5  15          0.01          1.42         1.57 o                         
  -3  -5  15          1.32          2.41         1.06 o                         
  -2  -5  15          7.19          8.16         1.37 o                         
  -1  -5  15          5.66         10.45         1.89 o                         
   0  -5  15          6.19          5.14         1.20 o                         
   1  -5  15          4.05          4.53         1.12 o                         
   2  -5  15          0.90          1.71         1.09 o                         
   3  -5  15         19.55         19.18         3.48 o                         
   4  -5  15         15.09         12.46         3.29 o                         
  -3  -4  15          0.01          1.81         0.86 o                         
  -2  -4  15         33.45         31.22         2.04 o                         
  -1  -4  15          0.38          0.48         0.67 o                         
   0  -4  15         25.01         26.44         2.08 o                         
   1  -4  15          1.41          1.31         0.76 o                         
   2  -4  15          7.07          6.02         1.32 o                         
   3  -4  15          0.37          0.51         1.13 o                         
   4  -4  15          0.22         -1.18         1.18 o                         
  -5  -3  15         22.20         29.76         3.53 o                         
  -4  -3  15         36.82         34.91         3.68 o                         
  -3  -3  15         13.98         16.79         2.04 o                         
  -2  -3  15         10.88          9.35         2.13 o                         
  -1  -3  15          0.10          0.43         0.63 o                         
   0  -3  15         33.30         31.43         1.81 o                         
   1  -3  15          0.67          0.92         0.76 o                         
   2  -3  15          5.29          5.79         1.10 o                         
   3  -3  15         29.81         16.23         2.70 o                         
   4  -3  15          0.13         -0.50         1.14 o                         
  -5  -2  15          0.99          6.08         2.55 o                         
  -4  -2  15          1.64         -0.22         2.92 o                         
  -3  -2  15         35.96         25.30         2.80 o                         
  -2  -2  15         36.43         37.74         1.98 o                         
  -1  -2  15          0.91          1.38         0.71 o                         
   0  -2  15         46.56         41.20         2.08 o                         
   1  -2  15         29.31         26.24         1.76 o                         
   2  -2  15          0.38          0.82         0.70 o                         
   3  -2  15          5.60          6.15         1.48 o                         
   4  -2  15          0.03         -0.93         0.93 o                         
  -5  -1  15          1.37          3.48         2.11 o                         
  -4  -1  15          5.29          7.80         2.35 o                         
  -3  -1  15         23.00         26.58         3.33 o                         
  -2  -1  15          7.91         12.06         1.96 o                         
  -1  -1  15          0.16          0.27         0.69 o                         
   0  -1  15          6.77          8.09         1.58 o                         
   1  -1  15         11.15         12.99         3.73 o                         
   2  -1  15          0.01          1.35         0.95 o                         
   3  -1  15          5.00          6.05         1.47 o                         
   4  -1  15          0.73          3.54         1.42 o                         
  -5   0  15          7.69         10.59         3.09 o                         
  -4   0  15         40.80         19.96         3.14 o                         
  -3   0  15          6.35         12.49         1.64 o                         
  -2   0  15          0.31          3.37         1.16 o                         
  -1   0  15          7.48         10.74         1.47 o                         
   0   0  15          6.69          8.39         1.57 o                         
   1   0  15          1.95          1.80         0.84 o                         
   2   0  15          0.21          1.12         0.94 o                         
   3   0  15          0.04          1.95         1.15 o                         
   4   0  15          3.30          2.36         3.87 o                         
  -5   1  15          0.87          1.96         2.50 o                         
  -4   1  15         17.79         22.12         4.14 o                         
  -3   1  15         24.04         27.72         2.99 o                         
  -2   1  15          0.23          0.26         0.83 o                         
  -1   1  15          2.96          3.56         1.46 o                         
   0   1  15          3.86          4.27         1.03 o                         
   1   1  15          2.40          4.57         1.19 o                         
   2   1  15          6.60          9.30         1.81 o                         
   3   1  15          5.35          3.35         1.31 o                         
  -4   2  15         33.36         32.02         3.75 o                         
  -3   2  15          6.59         12.91         2.40 o                         
  -2   2  15          9.22         10.22         1.84 o                         
  -1   2  15          1.78          2.81         1.45 o                         
   0   2  15         10.60         18.82         2.82 o                         
   1   2  15         31.63         32.42         4.51 o                         
   2   2  15         12.65          7.60         2.11 o                         
   3   2  15          0.66          2.31         1.91 o                         
  -4   3  15          1.32         -0.64         1.68 o                         
  -3   3  15          2.60          2.95         2.75 o                         
  -2   3  15         14.72         26.48         4.41 o                         
  -1   3  15          0.31         -0.94         1.03 o                         
   0   3  15          3.21          3.69         2.11 o                         
   2   3  15          2.27         -0.05         1.18 o                         
  -2   4  15          0.22          1.32         1.77 o                         
  -1   4  15          0.29          1.18         1.96 o                         
   0   4  15          0.20          3.53         2.16 o                         
   1   4  15          3.70          6.87         3.24 o                         
  -2  -7  16          0.00         -0.69         2.21 o                         
  -1  -7  16          1.16          3.73         1.77 o                         
   0  -7  16          0.15          0.78         1.42 o                         
   1  -7  16          0.11          0.64         1.23 o                         
   2  -7  16          0.81         -0.59         1.32 o                         
  -3  -6  16          6.53          2.99         2.01 o                         
  -2  -6  16          2.57          5.74         2.01 o                         
  -1  -6  16         18.65         13.05         2.70 o                         
   0  -6  16          2.64          3.48         1.37 o                         
   1  -6  16          1.31          1.52         1.42 o                         
   2  -6  16          0.43          2.89         1.81 o                         
   3  -6  16          0.07         -1.57         2.11 o                         
  -3  -5  16         30.28         30.55         3.19 o                         
  -2  -5  16          3.41          8.19         2.31 o                         
  -1  -5  16          8.14          5.93         1.16 o                         
   0  -5  16          2.37          0.62         0.81 o                         
   1  -5  16         12.23          3.93         3.19 o                         
   2  -5  16          0.14          0.68         0.99 o                         
   3  -5  16          0.37          1.47         1.81 o                         
  -4  -4  16          5.68          4.27         2.06 o                         
  -3  -4  16          2.99          2.06         1.37 o                         
  -2  -4  16         15.90         16.86         1.76 o                         
  -1  -4  16          3.75          3.28         1.15 o                         
   0  -4  16          0.28          0.64         0.88 o                         
   1  -4  16         37.67         35.17         3.58 o                         
   2  -4  16         32.90         17.26         3.29 o                         
   3  -4  16          2.44          1.35         2.11 o                         
  -4  -3  16          0.14          1.47         2.80 o                         
  -3  -3  16          1.80          1.78         1.33 o                         
  -2  -3  16         18.59         17.36         2.73 o                         
  -1  -3  16          0.03         -0.13         1.08 o                         
   0  -3  16          0.09         -0.36         0.61 o                         
   1  -3  16          8.89         13.82         1.99 o                         
   2  -3  16          0.19         -0.28         0.74 o                         
   3  -3  16          0.03          0.64         1.04 o                         
   4  -3  16          0.07         -0.15         1.46 o                         
  -4  -2  16          1.50          2.21         1.96 o                         
  -3  -2  16          6.03          9.66         2.60 o                         
  -2  -2  16          0.64          2.62         1.27 o                         
  -1  -2  16          0.50          0.41         0.67 o                         
   0  -2  16          3.91          5.13         1.04 o                         
   1  -2  16         10.15          7.57         1.50 o                         
   2  -2  16          0.41          1.10         1.14 o                         
   3  -2  16          0.00          2.47         1.38 o                         
   4  -2  16          2.01          4.12         2.26 o                         
  -4  -1  16          2.78         -1.08         1.81 o                         
  -3  -1  16         26.02         14.27         2.60 o                         
  -2  -1  16         19.65         25.00         2.35 o                         
  -1  -1  16          4.70          8.75         1.75 o                         
   0  -1  16          1.71          3.47         1.08 o                         
   1  -1  16          5.05          7.41         2.31 o                         
   2  -1  16          0.05          0.17         0.90 o                         
   3  -1  16          4.72         16.58         3.43 o                         
  -4   0  16          3.07          2.25         4.12 o                         
  -3   0  16         32.07         44.77         4.36 o                         
  -2   0  16          9.74         11.79         2.61 o                         
  -1   0  16          6.31          7.93         1.70 o                         
   0   0  16          5.37          3.18         2.67 o                         
   1   0  16          2.66          3.75         1.17 o                         
   2   0  16         27.78         31.16         2.51 o                         
   3   0  16         16.33         17.85         5.76 o                         
  -4   1  16          2.69          5.79         2.84 o                         
  -3   1  16         14.98         12.57         2.47 o                         
  -2   1  16          9.88         16.48         2.46 o                         
  -1   1  16          9.41         17.48         2.60 o                         
   0   1  16          0.30          0.79         0.98 o                         
   1   1  16          0.03          1.54         1.01 o                         
   2   1  16         35.12         23.49         4.07 o                         
   3   1  16          0.23          1.47         1.67 o                         
  -3   2  16          0.05          0.00         1.17 o                         
  -2   2  16          0.70          1.76         1.42 o                         
  -1   2  16          0.19         -0.83         1.47 o                         
   0   2  16          0.04          2.16         3.68 o                         
   1   2  16          1.33          1.44         1.44 o                         
   2   2  16          1.69          3.87         1.81 o                         
  -3   3  16          1.14         -2.21         2.21 o                         
  -2   3  16          1.53          0.73         1.47 o                         
  -1   3  16          3.55          0.22         1.42 o                         
   0   3  16          6.51         11.43         2.75 o                         
   1   3  16          0.32         -1.62         1.62 o                         
  -2  -6  17          0.23         -1.08         1.23 o                         
  -1  -6  17          3.40          3.58         1.72 o                         
   0  -6  17          0.82          3.38         1.86 o                         
   1  -6  17          1.07          1.57         1.37 o                         
   2  -6  17          8.97          9.32         2.80 o                         
  -3  -5  17          7.29          6.47         2.26 o                         
  -2  -5  17          0.01          0.00         1.23 o                         
  -1  -5  17          9.23          9.17         2.55 o                         
   0  -5  17          1.29          2.65         1.42 o                         
   1  -5  17          1.04          3.78         1.86 o                         
   2  -5  17          0.56          2.11         1.86 o                         
  -3  -4  17          0.92          3.73         1.81 o                         
  -2  -4  17          4.46          5.69         1.81 o                         
  -1  -4  17          2.72          1.40         1.07 o                         
   0  -4  17          1.63          5.69         2.06 o                         
   1  -4  17          1.51          0.66         1.05 o                         
   2  -4  17          0.56          1.80         1.33 o                         
   3  -4  17          1.15          0.74         1.81 o                         
  -4  -3  17          1.23         10.35         2.80 o                         
  -3  -3  17          3.64          7.95         2.40 o                         
  -1  -3  17          8.44          4.44         4.24 o                         
   0  -3  17          0.29          1.92         1.12 o                         
   1  -3  17          0.23          1.67         1.02 o                         
   2  -3  17          2.65          5.25         2.16 o                         
   3  -3  17          0.44          0.46         1.36 o                         
  -4  -2  17         20.55         19.37         4.02 o                         
  -3  -2  17         23.71         25.74         3.97 o                         
  -2  -2  17          5.36          7.50         2.26 o                         
  -1  -2  17          9.34          8.22         1.72 o                         
   0  -2  17          0.26          1.65         1.19 o                         
   1  -2  17          2.56          2.34         0.88 o                         
   2  -2  17          0.19          0.89         0.95 o                         
   3  -2  17          4.66         12.80         3.48 o                         
  -4  -1  17          0.89          0.98         2.06 o                         
  -3  -1  17         16.84         23.74         4.27 o                         
  -2  -1  17         23.00         15.94         3.38 o                         
  -1  -1  17          3.79          7.65         1.81 o                         
   0  -1  17          1.86          0.91         0.99 o                         
   1  -1  17          3.24          4.57         2.45 o                         
   2  -1  17          0.76          1.30         1.15 o                         
   3  -1  17         10.20          5.36         1.55 o                         
  -3   0  17          6.42         10.30         2.80 o                         
  -2   0  17          0.52         -0.30         1.45 o                         
  -1   0  17          0.64          0.21         1.47 o                         
   0   0  17          1.46          6.03         2.26 o                         
   1   0  17          3.53          1.62         1.57 o                         
   2   0  17          1.07          6.01         1.77 o                         
  -3   1  17          0.73         -1.10         1.10 o                         
  -2   1  17          2.09          4.05         1.68 o                         
  -1   1  17          4.76          8.04         1.82 o                         
   0   1  17          0.00          0.84         1.06 o                         
   1   1  17         28.29         26.53         4.22 o                         
   2   1  17         13.39         16.53         2.99 o                         
  -2   2  17          3.21          2.43         2.67 o                         
  -1   2  17         13.81         22.85         4.02 o                         
   0   2  17         12.99         14.40         2.84 o                         
   1   2  17          4.06          2.70         1.67 o                         
   0  -6  18          1.95          3.92         2.21 o                         
  -2  -5  18          3.48          1.91         1.67 o                         
  -1  -5  18          6.83          6.03         2.16 o                         
   0  -5  18          2.00          2.16         2.35 o                         
   1  -5  18          1.13         -2.35         2.35 o                         
  -2  -4  18         21.60         24.86         4.17 o                         
  -1  -4  18          0.01          0.78         1.52 o                         
   0  -4  18          5.06          3.68         1.62 o                         
   1  -4  18          5.05          6.96         2.55 o                         
   2  -4  18          0.00          0.05         1.57 o                         
  -3  -3  18          2.67          4.02         2.31 o                         
  -2  -3  18         21.62         28.34         3.63 o                         
  -1  -3  18          9.55         12.85         2.94 o                         
   0  -3  18          0.00          2.13         1.50 o                         
   1  -3  18          0.10         -0.79         0.79 o                         
   2  -3  18          1.84          0.88         1.23 o                         
  -3  -2  18          7.06          5.44         2.60 o                         
  -2  -2  18         17.39         18.73         3.38 o                         
  -1  -2  18          0.79          0.55         1.03 o                         
   0  -2  18          3.30          3.29         1.77 o                         
   1  -2  18          0.64          0.26         1.72 o                         
   2  -2  18          7.93         13.09         3.04 o                         
  -3  -1  18          0.44          1.91         2.21 o                         
  -2  -1  18         10.54         12.36         2.84 o                         
  -1  -1  18          0.14          2.54         1.40 o                         
   0  -1  18          7.48          7.14         1.53 o                         
   1  -1  18          0.01          0.07         3.16 o                         
   2  -1  18         22.27         27.21         3.46 o                         
  -2   0  18          2.68          0.22         2.21 o                         
  -1   0  18          1.18          1.50         1.35 o                         
   0   0  18          0.67          2.19         1.17 o                         
   1   0  18          0.00          1.73         1.41 o                         
  -2   1  18          7.57          8.24         2.27 o                         
  -1   1  18         29.22         33.77         9.49 o                         
   0   1  18          0.00          1.37         1.49 o                         
  -1  -4  19         12.22         13.19         2.89 o                         
   0  -4  19          0.10          1.62         2.55 o                         
  -1  -3  19         15.63         15.15         3.19 o                         
   0  -3  19          0.52          1.32         2.01 o                         
   1  -3  19          0.79          0.98         1.57 o                         
  -2  -2  19          0.54          2.84         2.45 o                         
  -1  -2  19          0.11          2.89         1.67 o                         
   0  -2  19          0.43          0.49         1.72 o                         
   1  -2  19          0.20          0.05         1.77 o                         
  -1  -1  19          0.11          0.34         1.77 o                         
   0  -1  19          6.51          9.71         4.32 o                         
                                                                                
